# Supplementary material for: Dihydroartemisinin-piperaquine effectiveness for seasonal malaria chemoprevention in settings with extended seasonal malaria transmission in Tanzania
Source: Sci Rep. 2024 Jan 25;14:2143. doi: 10.1038/s41598-024-52706-z (PMC10810795; doi:10.1038/s41598-024-52706-z)
Supplement: Supplementary file 1 — Supplementary Information. [file 41598_2024_52706_MOESM1_ESM.xlsx]

## Sheet: Sheet1
district	age_month	sex	round	year	hb	mrdt_result
Masasi	33.6	F	1	2020	8.6	pos
Masasi	14.7	F	1	2020	9.5	neg
Masasi	55	M	1	2020	12.1	pos
Masasi	45.8	F	1	2020	12.1	neg
Masasi	14.2	M	1	2020	9.6	neg
Masasi	10.2	M	1	2020	10.2	neg
Masasi	31.3	M	1	2020	11.4	neg
Masasi	6.4	M	1	2020	9.8	neg
Masasi	46.5	F	1	2020	12.9	neg
Masasi	52.2	F	1	2020	13.2	neg
Masasi	57.9	F	1	2020	11.6	neg
Masasi	31.7	M	1	2020	10.3	neg
Masasi	8.3	F	1	2020	9.7	neg
Masasi	39.8	F	1	2020	10.7	neg
Masasi	26	M	1	2020	11.2	neg
Masasi	26.9	M	1	2020	10.8	pos
Masasi	10.3	F	1	2020	9.8	neg
Masasi	9.9	F	1	2020	12.1	neg
Masasi	46.2	F	1	2020	11	neg
Masasi	25.3	F	1	2020	11.1	neg
Masasi	25.8	M	1	2020	10.3	neg
Masasi	45.9	M	1	2020	12.5	neg
Masasi	52.2	F	1	2020	11.9	neg
Masasi	25.9	F	1	2020	11.3	neg
Masasi	47.9	F	1	2020	11.3	pos
Masasi	48.8	M	1	2020	11.8	neg
Masasi	13.7	F	1	2020	9.6	neg
Masasi	4.4	F	1	2020	10	neg
Masasi	6.2	F	1	2020	11.7	neg
Masasi	53	F	1	2020	10.3	neg
Masasi	37.5	M	1	2020	12.6	neg
Masasi	10.8	M	1	2020	9.8	neg
Masasi	52.2	F	1	2020	11.4	neg
Masasi	46.7	M	1	2020	12.2	neg
Masasi	3.5	M	1	2020	9.9	pos
Masasi	19.9	F	1	2020	11.3	neg
Masasi	13.9	F	1	2020	11.1	neg
Masasi	52.4	F	1	2020	11.6	neg
Masasi	54.1	F	1	2020	11.5	neg
Masasi	23.8	M	1	2020	10.1	neg
Masasi	18.3	M	1	2020	10.3	neg
Masasi	4.4	M	1	2020	10	neg
Masasi	6.1	M	1	2020	9.1	neg
Masasi	43.6	F	1	2020	11.3	neg
Masasi	27.8	F	1	2020	13.9	neg
Masasi	13.6	F	1	2020	11.3	neg
Masasi	19.4	M	1	2020	9.5	neg
Masasi	18.3	F	1	2020	10.6	neg
Masasi	50.8	F	1	2020	13.1	neg
Masasi	49.5	M	1	2020	12.9	neg
Masasi	13.4	M	1	2020	10.3	neg
Masasi	6.3	M	1	2020	10	neg
Masasi	42.5	M	1	2020	11.1	neg
Masasi	10.3	F	1	2020	9.8	pos
Masasi	37.1	F	1	2020	11.6	neg
Masasi	37.8	F	1	2020	10.6	pos
Masasi	19.5	M	1	2020	11.1	neg
Masasi	11.3	M	1	2020	12.3	neg
Masasi	41	M	1	2020	11.3	pos
Masasi	5.8	M	1	2020	9.9	neg
Masasi	24.7	F	1	2020	11	neg
Masasi	8.3	M	1	2020	10.5	neg
Masasi	6.3	M	1	2020	11.1	neg
Masasi	8.1	F	1	2020	10	neg
Masasi	40.3	F	1	2020	11.4	neg
Masasi	3.4	F	1	2020	12.5	neg
Masasi	7.5	F	1	2020	9.2	neg
Masasi	44.5	M	1	2020	11.7	neg
Masasi	34.6	F	1	2020	9.8	neg
Masasi	21.5	F	1	2020	10.5	neg
Masasi	25.2	F	1	2020	11.5	neg
Masasi	17	F	1	2020	11.2	neg
Masasi	24.4	F	1	2020	10.9	neg
Masasi	25.7	F	1	2020	12.2	neg
Masasi	22.2	M	1	2020	10	neg
Masasi	50.5	F	1	2020	12.5	neg
Masasi	40.7	M	1	2020	10.9	neg
Masasi	38.9	F	1	2020	12.7	neg
Masasi	6.1	F	1	2020	11.8	neg
Masasi	54.7	F	1	2020	10.7	neg
Masasi	15.8	M	1	2020	9.7	neg
Masasi	40.7	M	1	2020	11.2	neg
Masasi	42.9	F	1	2020	12.1	pos
Masasi	43	M	1	2020	10.3	neg
Masasi	10.2	M	1	2020	9.9	pos
Masasi	27.1	F	1	2020	11.9	neg
Masasi	28.4	M	1	2020	10.6	pos
Masasi	14.7	F	1	2020	9.9	neg
Masasi	6.7	F	1	2020	10.1	neg
Masasi	4.5	F	1	2020	11.2	neg
Masasi	32.3	M	1	2020	10.4	neg
Masasi	37	F	1	2020	10	neg
Masasi	5.6	F	1	2020	11.5	neg
Masasi	9.3	M	1	2020	10.3	neg
Masasi	9.6	M	1	2020	9.8	neg
Masasi	4.1	M	1	2020	10.7	neg
Masasi	8.3	M	1	2020	10.4	neg
Masasi	16.3	M	1	2020	9.3	neg
Masasi	3.4	M	1	2020	10.8	neg
Masasi	43.9	F	1	2020	13.6	neg
Masasi	3.9	M	1	2020	11.1	neg
Masasi	3.1	F	1	2020	9.7	neg
Masasi	3.9	F	1	2020	10.2	neg
Masasi	13	F	1	2020	10.1	neg
Masasi	28.4	F	1	2020	11.8	neg
Masasi	3.5	F	1	2020	12.6	neg
Masasi	9.6	F	1	2020	11.6	neg
Masasi	17.6	F	1	2020	11.6	neg
Masasi	28.1	M	1	2020	6.2	pos
Masasi	31.5	M	1	2020	10.6	neg
Masasi	55.7	F	1	2020	11.7	neg
Masasi	16	M	2	2021	11	neg
Masasi	4	M	2	2021	10.7	neg
Masasi	4	M	2	2021	10.5	neg
Masasi	10	F	2	2021	9.7	neg
Masasi	4	F	2	2021	10	neg
Masasi	11	F	2	2021	9.7	neg
Masasi	4	F	2	2021	11	neg
Masasi	7	F	2	2021	9.9	neg
Masasi	16	M	2	2021	10.4	neg
Masasi	7	M	2	2021	9	neg
Masasi	23	M	2	2021	10.8	neg
Masasi	10	M	2	2021	9.7	neg
Masasi	51	M	2	2021	10.8	neg
Masasi	14	F	2	2021	9.2	neg
Masasi	47	M	2	2021	10.5	neg
Masasi	5	F	2	2021	9.8	neg
Masasi	3	F	2	2021	9.3	neg
Masasi	3	F	2	2021	8.4	neg
Masasi	27	M	2	2021	9	neg
Masasi	23	M	2	2021	11.9	pos
Masasi	29	F	2	2021	10.7	neg
Masasi	16	M	2	2021	9.3	neg
Masasi	53	F	2	2021	12.1	neg
Masasi	13	F	2	2021	10.6	neg
Masasi	44	M	2	2021	9.7	neg
Masasi	33	F	2	2021	11.7	neg
Masasi	25	F	2	2021	10.4	neg
Masasi	38	M	2	2021	12.3	neg
Masasi	19	F	2	2021	10.3	neg
Masasi	19	M	2	2021	11.8	neg
Masasi	14	F	2	2021	11.3	neg
Masasi	19	M	2	2021	12.1	neg
Masasi	37	M	2	2021	11.4	neg
Masasi	8	M	2	2021	10.6	neg
Masasi	15	F	2	2021	10.8	neg
Masasi	7	F	2	2021	11.2	neg
Masasi	5	F	2	2021	8.9	neg
Masasi	12	F	2	2021	11.2	neg
Masasi	5	F	2	2021	11.2	neg
Masasi	39	F	2	2021	12.2	neg
Masasi	25	F	2	2021	9.7	neg
Masasi	27	F	2	2021	11.7	neg
Masasi	29	F	2	2021	9.9	neg
Masasi	21	F	2	2021	12.3	neg
Masasi	19	M	2	2021	11.2	neg
Masasi	14	M	2	2021	9.2	neg
Masasi	38	F	2	2021	10.9	neg
Masasi	18	F	2	2021	11	neg
Masasi	7	F	2	2021	9.7	neg
Masasi	53	F	2	2021	11.4	neg
Masasi	53	F	2	2021	10.6	neg
Masasi	37	F	2	2021	10.2	neg
Masasi	27	M	2	2021	11.3	neg
Masasi	3	M	2	2021	8.9	neg
Masasi	18	M	2	2021	9.2	neg
Masasi	40	M	2	2021	12.6	neg
Masasi	44	M	2	2021	10.7	neg
Masasi	20	M	2	2021	10.9	neg
Masasi	7	F	2	2021	9.5	neg
Masasi	4	M	2	2021	10.2	neg
Masasi	56	F	2	2021	12.4	neg
Masasi	22	M	2	2021	10.2	neg
Masasi	5	M	2	2021	10.3	neg
Masasi	21	F	2	2021	10.3	neg
Masasi	22	M	2	2021	10.7	neg
Masasi	55	M	2	2021	9.5	neg
Masasi	57	M	2	2021	11	neg
Masasi	29	F	2	2021	9.8	neg
Masasi	24	M	2	2021	10.5	neg
Masasi	39	M	2	2021	11.4	neg
Masasi	27	M	2	2021	9.6	neg
Masasi	19	F	2	2021	9.5	neg
Masasi	29	M	2	2021	10.7	neg
Masasi	15	F	2	2021	10.7	neg
Masasi	6	M	2	2021	9.8	neg
Masasi	27	M	2	2021	11	neg
Masasi	58	F	2	2021	9.4	neg
Masasi	7	F	2	2021	9.8	neg
Masasi	26	M	2	2021	11.2	neg
Masasi	11	M	2	2021	10.7	neg
Masasi	6	F	2	2021	11.4	neg
Masasi	47	F	2	2021	11.8	neg
Masasi	41	F	2	2021	10.8	neg
Masasi	38	F	2	2021	11.2	neg
Masasi	23	F	2	2021	12	neg
Masasi	12	F	2	2021	10.4	neg
Masasi	28	M	2	2021	10.7	neg
Masasi	26	M	2	2021	9.8	neg
Masasi	38	M	2	2021	10.2	neg
Masasi	8	F	2	2021	9.4	neg
Masasi	23	M	2	2021	9.2	neg
Masasi	16	F	2	2021	10	neg
Masasi	47	M	2	2021	9.6	neg
Masasi	16	F	2	2021	10	neg
Masasi	36	F	2	2021	10.1	neg
Masasi	35	F	2	2021	9.7	neg
Masasi	51	M	2	2021	11.4	neg
Nanyumbu	23.3	M	1	2020	10.8	neg
Nanyumbu	53.5	F	1	2020	14.2	neg
Nanyumbu	11.7	M	1	2020	10.1	neg
Nanyumbu	30.1	M	1	2020	10.3	neg
Nanyumbu	36.5	M	1	2020	9.3	neg
Nanyumbu	4.4	M	1	2020	8.1	pos
Nanyumbu	4.5	M	1	2020	11.4	neg
Nanyumbu	35.7	F	1	2020	10.8	neg
Nanyumbu	24.9	F	1	2020	13.3	neg
Nanyumbu	8.6	F	1	2020	9.6	neg
Nanyumbu	17.1	F	1	2020	9.3	neg
Nanyumbu	45.1	F	1	2020	11	pos
Nanyumbu	24.7	F	1	2020	12.2	neg
Nanyumbu	9.2	F	1	2020	9.6	neg
Nanyumbu	12	M	1	2020	8.9	neg
Nanyumbu	5.5	F	1	2020	11.3	neg
Nanyumbu	24.1	M	1	2020	9.5	pos
Nanyumbu	39	F	1	2020	12.4	pos
Nanyumbu	7.9	F	1	2020	10.9	neg
Nanyumbu	6.6	F	1	2020	8.6	neg
Nanyumbu	51.4	F	1	2020	11.7	pos
Nanyumbu	13.2	M	1	2020	11.1	neg
Nanyumbu	9	F	1	2020	8.8	neg
Nanyumbu	18	F	1	2020	10.8	neg
Nanyumbu	36.3	M	1	2020	14.6	neg
Nanyumbu	49.5	M	1	2020	12.6	pos
Nanyumbu	49.5	M	1	2020	9.6	pos
Nanyumbu	48.1	M	1	2020	10.5	neg
Nanyumbu	52.3	M	1	2020	10.9	pos
Nanyumbu	5.6	M	1	2020	10.4	neg
Nanyumbu	19.7	F	1	2020	9.3	neg
Nanyumbu	34	M	1	2020	10.9	neg
Nanyumbu	5	F	1	2020	10.9	neg
Nanyumbu	5.9	M	1	2020	10.9	neg
Nanyumbu	50.1	M	1	2020	13.9	neg
Nanyumbu	28.4	F	1	2020	11.8	neg
Nanyumbu	20.8	M	1	2020	11.2	neg
Nanyumbu	37.7	M	1	2020	12.9	neg
Nanyumbu	19	M	1	2020	12.6	neg
Nanyumbu	57.6	F	1	2020	12.6	neg
Nanyumbu	29.8	F	1	2020	11	neg
Nanyumbu	36.9	M	1	2020	11.3	neg
Nanyumbu	31.2	F	1	2020	11.9	neg
Nanyumbu	24.3	F	1	2020	12.4	neg
Nanyumbu	51	F	1	2020	12.7	neg
Nanyumbu	49.6	F	1	2020	13.2	neg
Nanyumbu	10.2	F	1	2020	8.5	neg
Nanyumbu	35.5	M	1	2020	11.2	pos
Nanyumbu	18.4	M	1	2020	9	pos
Nanyumbu	43.2	M	1	2020	11.7	neg
Nanyumbu	40.6	M	1	2020	12.9	neg
Nanyumbu	21.7	M	1	2020	12.4	neg
Nanyumbu	17.1	F	1	2020	10.1	neg
Nanyumbu	58.6	F	1	2020	13.9	neg
Nanyumbu	16.8	F	1	2020	11.2	neg
Nanyumbu	21.9	F	1	2020	13	neg
Nanyumbu	28.8	F	1	2020	11.8	neg
Nanyumbu	9.7	F	1	2020	10.8	pos
Nanyumbu	23.2	F	1	2020	10.4	neg
Nanyumbu	40.9	M	1	2020	10.5	neg
Nanyumbu	8.7	F	1	2020	12	neg
Nanyumbu	53	F	1	2020	13.1	neg
Nanyumbu	46.3	M	1	2020	11.5	neg
Nanyumbu	28.9	F	1	2020	11.4	neg
Nanyumbu	48.8	F	1	2020	12	neg
Nanyumbu	7.3	F	1	2020	11.6	neg
Nanyumbu	29.3	F	1	2020	10.9	neg
Nanyumbu	9.4	F	1	2020	11.1	neg
Nanyumbu	19	M	1	2020	10.8	pos
Nanyumbu	4.9	M	1	2020	9.3	pos
Nanyumbu	4.5	F	1	2020	11.1	neg
Nanyumbu	23.9	M	1	2020	8.8	neg
Nanyumbu	28.3	F	1	2020	12.3	neg
Nanyumbu	4.7	M	1	2020	9.6	neg
Nanyumbu	9.4	F	1	2020	10	neg
Nanyumbu	3.8	F	1	2020	11.6	neg
Nanyumbu	48.8	M	1	2020	10.7	pos
Nanyumbu	30	M	1	2020	12.1	neg
Nanyumbu	12.5	M	1	2020	11.3	neg
Nanyumbu	3.7	M	1	2020	12.2	neg
Nanyumbu	3.4	F	1	2020	9.7	neg
Nanyumbu	10.3	F	1	2020	10.6	neg
Nanyumbu	33.9	M	1	2020	13.5	neg
Nanyumbu	9.3	F	1	2020	10.4	neg
Nanyumbu	10.4	M	1	2020	9.5	neg
Nanyumbu	14.2	M	1	2020	8.8	neg
Nanyumbu	9.6	F	1	2020	9.7	neg
Nanyumbu	39.9	M	1	2020	10.7	neg
Nanyumbu	49.6	F	1	2020	11.5	neg
Nanyumbu	45.3	F	1	2020	11	neg
Nanyumbu	6.8	F	1	2020	11.4	neg
Nanyumbu	3.8	F	1	2020	9.7	neg
Nanyumbu	8.1	M	1	2020	11.2	neg
Nanyumbu	9.6	M	1	2020	9.9	neg
Nanyumbu	18.7	M	1	2020	10.3	neg
Nanyumbu	30.9	M	1	2020	11.3	neg
Nanyumbu	10.2	M	1	2020	10.4	neg
Nanyumbu	36.8	F	1	2020	12.2	neg
Nanyumbu	41.2	M	1	2020	13.1	neg
Nanyumbu	39.4	M	1	2020	13.1	neg
Nanyumbu	43.7	M	1	2020	13	pos
Nanyumbu	56.3	M	1	2020	11.8	neg
Nanyumbu	15.5	F	1	2020	9	neg
Nanyumbu	48.6	M	1	2020	10.8	pos
Nanyumbu	28.5	F	1	2020	10.9	pos
Nanyumbu	24.2	M	1	2020	10.4	pos
Nanyumbu	11.1	M	1	2020	9.1	neg
Nanyumbu	17.7	F	1	2020	10.6	neg
Nanyumbu	26	M	1	2020	9.1	neg
Nanyumbu	16.7	F	1	2020	12.8	neg
Nanyumbu	29.4	M	1	2020	10.3	neg
Nanyumbu	15	F	1	2020	10.4	neg
Nanyumbu	45.9	M	1	2020	12	neg
Nanyumbu	53.3	F	1	2020	12.7	neg
Nanyumbu	12.1	M	1	2020	9	neg
Nanyumbu	17.2	M	1	2020	9.7	neg
Nanyumbu	13	M	2	2021	9.2	neg
Nanyumbu	32	M	2	2021	10	neg
Nanyumbu	14	M	2	2021	10	neg
Nanyumbu	10	F	2	2021	10.8	neg
Nanyumbu	3	F	2	2021	10.6	neg
Nanyumbu	12	M	2	2021	8.4	neg
Nanyumbu	5	F	2	2021	9.1	neg
Nanyumbu	19	F	2	2021	10.4	neg
Nanyumbu	32	M	2	2021	10.4	pos
Nanyumbu	37	M	2	2021	10.4	neg
Nanyumbu	18	M	2	2021	9.9	neg
Nanyumbu	17	M	2	2021	9.1	neg
Nanyumbu	21	M	2	2021	9.6	neg
Nanyumbu	15	M	2	2021	8.3	neg
Nanyumbu	8	F	2	2021	9.9	neg
Nanyumbu	44	F	2	2021	10.8	neg
Nanyumbu	21	F	2	2021	11	neg
Nanyumbu	54	M	2	2021	10.8	neg
Nanyumbu	42	F	2	2021	9.8	pos
Nanyumbu	7	F	2	2021	9.7	neg
Nanyumbu	38	F	2	2021	10.1	neg
Nanyumbu	10	M	2	2021	7.5	neg
Nanyumbu	43	F	2	2021	10.5	neg
Nanyumbu	31	F	2	2021	11.3	neg
Nanyumbu	12	M	2	2021	10.5	neg
Nanyumbu	37	M	2	2021	9.8	pos
Nanyumbu	50	F	2	2021	10	neg
Nanyumbu	43	M	2	2021	9.8	neg
Nanyumbu	9	M	2	2021	9.1	neg
Nanyumbu	39	F	2	2021	9	neg
Nanyumbu	10	M	2	2021	8.6	neg
Nanyumbu	29	F	2	2021	9.6	neg
Nanyumbu	17	F	2	2021	9.3	neg
Nanyumbu	3	M	2	2021	11.1	neg
Nanyumbu	33	F	2	2021	10.1	neg
Nanyumbu	56	F	2	2021	10.5	neg
Nanyumbu	8	F	2	2021	10.3	neg
Nanyumbu	50	F	2	2021	10.1	neg
Nanyumbu	53	F	2	2021	11.3	neg
Nanyumbu	5	F	2	2021	10.7	neg
Nanyumbu	9	M	2	2021	9.6	neg
Nanyumbu	57	F	2	2021	12.3	neg
Nanyumbu	16	M	2	2021	8.8	neg
Nanyumbu	3	F	2	2021	11	neg
Nanyumbu	30	F	2	2021	10.9	neg
Nanyumbu	14	F	2	2021	9.9	neg
Nanyumbu	12	M	2	2021	9.6	neg
Nanyumbu	8	M	2	2021	10	pos
Nanyumbu	50	M	2	2021	9.7	neg
Nanyumbu	32	F	2	2021	9.2	neg
Nanyumbu	29	F	2	2021	10.6	pos
Nanyumbu	11	F	2	2021	10.8	neg
Nanyumbu	42	M	2	2021	10.6	neg
Nanyumbu	3	F	2	2021	9.7	neg
Nanyumbu	4	M	2	2021	8.5	neg
Nanyumbu	37	M	2	2021	10.4	neg
Nanyumbu	20	M	2	2021	8.5	neg
Nanyumbu	17	M	2	2021	8.7	neg
Nanyumbu	23	M	2	2021	9.1	neg
Nanyumbu	17	M	2	2021	9.1	neg
Nanyumbu	18	M	2	2021	9.1	neg
Nanyumbu	3	F	2	2021	8.9	neg
Nanyumbu	14	F	2	2021	8.8	neg
Nanyumbu	14	F	2	2021	12.4	neg
Nanyumbu	3	F	2	2021	9.3	neg
Nanyumbu	47	M	2	2021	9.8	neg
Nanyumbu	52	M	2	2021	10.7	neg
Nanyumbu	13	M	2	2021	9.3	neg
Nanyumbu	33	F	2	2021	11.3	neg
Nanyumbu	22	F	2	2021	9.5	neg
Masasi	37.3	M	1	2020	11.7	neg
Masasi	30.2	F	1	2020	7.8	neg
Masasi	25.8	M	1	2020	10.4	neg
Masasi	13	M	1	2020	9.4	neg
Masasi	55.3	M	1	2020	10.7	neg
Masasi	42.2	M	1	2020	12.5	neg
Masasi	6.7	F	1	2020	9.3	neg
Masasi	27.6	M	1	2020	10.4	neg
Masasi	23.8	M	1	2020	11.8	neg
Masasi	45	M	1	2020	12.2	neg
Masasi	31.7	F	1	2020	11.8	neg
Masasi	14.5	M	1	2020	10.8	neg
Masasi	53.4	M	1	2020	11.1	neg
Masasi	8.1	F	1	2020	8.9	neg
Masasi	21.4	M	1	2020	9.8	neg
Masasi	39.6	M	1	2020	11.6	neg
Masasi	9.6	F	1	2020	10.5	neg
Masasi	46.7	M	1	2020	11.3	neg
Masasi	48.2	F	1	2020	12.3	neg
Masasi	29.8	M	1	2020	11.2	pos
Masasi	36.1	M	1	2020	10.3	neg
Masasi	36.5	M	1	2020	12.1	neg
Masasi	26.3	M	1	2020	11.4	neg
Masasi	32.7	F	1	2020	11	neg
Masasi	40.2	F	1	2020	11.6	pos
Masasi	22	M	1	2020	10.2	pos
Masasi	33.4	M	1	2020	7.7	neg
Masasi	39.1	M	1	2020	11.7	neg
Masasi	34.4	M	1	2020	11.5	neg
Masasi	12.5	M	1	2020	10.5	neg
Masasi	28.8	M	1	2020	11.4	neg
Masasi	17.4	F	1	2020	10	neg
Masasi	35.1	M	1	2020	10.8	neg
Masasi	18.6	F	1	2020	10	neg
Masasi	21	F	1	2020	11	neg
Masasi	21.8	F	1	2020	10.7	neg
Masasi	55.9	F	1	2020	10.1	neg
Masasi	30.2	F	1	2020	9.5	neg
Masasi	33.7	F	1	2020	12.5	neg
Masasi	23.3	F	1	2020	11.9	pos
Masasi	26.7	M	1	2020	10.4	neg
Masasi	23	M	1	2020	10.1	neg
Masasi	31.3	M	1	2020	11.1	neg
Masasi	11.6	F	1	2020	10.5	neg
Masasi	6.7	F	1	2020	9.3	neg
Masasi	32.2	M	1	2020	10.7	neg
Masasi	48	M	1	2020	11.1	neg
Masasi	31.9	F	1	2020	11.7	neg
Masasi	20.2	F	1	2020	11.1	neg
Masasi	17.5	M	1	2020	11.4	neg
Masasi	10.9	F	1	2020	8.4	neg
Masasi	40.3	F	1	2020	13.4	neg
Masasi	12.4	M	1	2020	10.9	neg
Masasi	10.9	M	1	2020	9.7	neg
Masasi	59.7	M	1	2020	11.9	neg
Masasi	18.6	M	1	2020	10	neg
Masasi	44.8	F	1	2020	10.8	neg
Masasi	36.5	M	1	2020	12.1	neg
Masasi	54.1	F	1	2020	11	neg
Masasi	26.6	M	1	2020	10.2	neg
Masasi	22.4	M	1	2020	9.4	neg
Masasi	46.5	F	1	2020	10.3	neg
Masasi	53.4	F	1	2020	10.3	neg
Masasi	58.1	M	1	2020	10.4	neg
Masasi	58.6	F	1	2020	12.5	neg
Masasi	4.8	M	1	2020	10.6	neg
Masasi	55.4	M	1	2020	11.7	neg
Masasi	35.9	M	1	2020	10.4	neg
Masasi	16.7	F	1	2020	9.4	neg
Masasi	47.2	M	1	2020	10.3	neg
Masasi	7.1	F	1	2020	9.6	neg
Masasi	5.7	M	1	2020	10.5	neg
Masasi	34.8	M	1	2020	11.3	neg
Masasi	44.5	F	1	2020	10.8	neg
Masasi	44.5	M	1	2020	11.4	neg
Masasi	11.8	M	1	2020	10.7	neg
Masasi	27.3	M	1	2020	9.8	neg
Masasi	15	F	1	2020	9.1	neg
Masasi	25.5	F	1	2020	9.1	neg
Masasi	34.9	F	1	2020	11.9	neg
Masasi	7.2	F	1	2020	9.9	neg
Masasi	59	M	1	2020	11.3	neg
Masasi	51.6	M	1	2020	12.5	pos
Masasi	47.4	F	1	2020	12	neg
Masasi	21	M	1	2020	12	pos
Masasi	45.3	F	1	2020	11.4	neg
Masasi	21	M	1	2020	11.1	neg
Masasi	34.6	F	1	2020	12.1	neg
Masasi	10.5	M	1	2020	9.6	neg
Masasi	26.3	M	1	2020	10.4	neg
Masasi	20	F	1	2020	10.7	neg
Masasi	57.7	F	1	2020	13.7	neg
Masasi	57.7	F	1	2020	12.8	neg
Masasi	24.7	F	1	2020	7.9	pos
Masasi	52.6	M	1	2020	11	neg
Masasi	41.5	F	1	2020	12.7	neg
Masasi	23.2	F	1	2020	10.1	neg
Masasi	10.2	F	1	2020	7.1	neg
Masasi	13.9	F	1	2020	10.2	neg
Masasi	21.4	M	1	2020	10.4	neg
Masasi	28.8	F	1	2020	11.8	neg
Masasi	50.1	F	1	2020	11.8	neg
Masasi	59.2	F	1	2020	11.8	neg
Masasi	23	F	1	2020	11.5	neg
Masasi	23.3	M	1	2020	11.5	neg
Masasi	52.2	M	1	2020	11.7	neg
Masasi	22.2	F	1	2020	9.6	neg
Masasi	22	F	1	2020	10.5	pos
Masasi	24.4	F	1	2020	11.1	neg
Masasi	17.9	M	1	2020	11.7	neg
Masasi	24.1	M	1	2020	8.3	neg
Masasi	32.5	M	1	2020	10.4	neg
Masasi	9.9	F	1	2020	9.8	neg
Masasi	8.1	F	1	2020	10.5	neg
Masasi	26.6	F	1	2020	11	neg
Masasi	3.4	F	1	2020	9.7	neg
Masasi	6	M	1	2020	10.5	neg
Masasi	20	F	2	2021	11.2	neg
Masasi	48	F	2	2021	10.5	pos
Masasi	4	M	2	2021	10.6	neg
Masasi	12	F	2	2021	10.9	neg
Masasi	47	M	2	2021	11.1	neg
Masasi	4	M	2	2021	9.3	neg
Masasi	48	F	2	2021	11.6	neg
Masasi	32	F	2	2021	11.8	neg
Masasi	6	M	2	2021	10.4	neg
Masasi	20	F	2	2021	10.5	neg
Masasi	9	M	2	2021	10.8	neg
Masasi	4	M	2	2021	7	pos
Masasi	6	F	2	2021	10.4	pos
Masasi	51	M	2	2021	12.2	neg
Masasi	27	M	2	2021	11.2	neg
Masasi	8	M	2	2021	10.1	neg
Masasi	19	M	2	2021	9.8	neg
Masasi	43	F	2	2021	12.5	neg
Masasi	51	F	2	2021	12.3	neg
Masasi	58	F	2	2021	11.5	neg
Masasi	13	M	2	2021	8.8	neg
Masasi	58	F	2	2021	11.4	neg
Masasi	24	M	2	2021	11.4	neg
Masasi	35	F	2	2021	11.6	neg
Masasi	3	M	2	2021	10.1	neg
Masasi	7	F	2	2021	10.1	neg
Masasi	47	M	2	2021	12.1	neg
Masasi	48	M	2	2021	10.9	neg
Masasi	48	M	2	2021	12.1	neg
Masasi	23	M	2	2021	12.7	neg
Masasi	24	F	2	2021	11.5	neg
Masasi	30	F	2	2021	11.2	neg
Masasi	48	M	2	2021	12.1	neg
Masasi	46	F	2	2021	11.7	neg
Masasi	9	M	2	2021	9.8	neg
Masasi	36	M	2	2021	10.1	neg
Masasi	40	M	2	2021	11.5	neg
Masasi	28	M	2	2021	11.6	neg
Masasi	56	F	2	2021	11.5	neg
Masasi	17	F	2	2021	10	neg
Masasi	41	M	2	2021	12	neg
Masasi	32	F	2	2021	11.5	neg
Masasi	30	M	2	2021	11.6	neg
Masasi	39	M	2	2021	12	neg
Masasi	7	M	2	2021	9.3	pos
Masasi	56	F	2	2021	10.8	neg
Masasi	48	M	2	2021	11.3	neg
Masasi	36	M	2	2021	11.3	neg
Masasi	36	M	2	2021	9.9	neg
Masasi	52	M	2	2021	9.8	neg
Masasi	34	M	2	2021	12.7	neg
Masasi	36	M	2	2021	11.1	neg
Masasi	6	F	2	2021	12	neg
Masasi	56	M	2	2021	10.5	neg
Masasi	36	M	2	2021	11.4	neg
Masasi	3	F	2	2021	9.4	neg
Masasi	24	F	2	2021	12.3	neg
Masasi	58	F	2	2021	11.1	neg
Masasi	58	F	2	2021	11.8	pos
Masasi	7	F	2	2021	11.2	neg
Masasi	48	M	2	2021	12.2	neg
Masasi	25	M	2	2021	11.1	neg
Masasi	15	F	2	2021	10.6	neg
Masasi	55	F	2	2021	11.2	pos
Masasi	14	M	2	2021	10.9	neg
Masasi	41	M	2	2021	12.4	neg
Masasi	3	M	2	2021	12.2	neg
Masasi	8	M	2	2021	11.6	neg
Masasi	42	M	2	2021	10.4	neg
Masasi	55	M	2	2021	12.7	neg
Masasi	35	M	2	2021	11.9	neg
Masasi	54	F	2	2021	13.5	neg
Masasi	36	F	2	2021	11.1	neg
Masasi	15	F	2	2021	10.7	neg
Masasi	32	F	2	2021	12.3	neg
Masasi	26	F	2	2021	11.9	neg
Masasi	41	M	2	2021	9.1	neg
Masasi	14	F	2	2021	8.7	neg
Masasi	47	F	2	2021	13.6	neg
Masasi	38	M	2	2021	12.5	neg
Masasi	38	F	2	2021	11.4	neg
Masasi	41	M	2	2021	12.5	neg
Masasi	32	M	2	2021	10.9	neg
Masasi	3	M	2	2021	10.2	neg
Masasi	20	M	2	2021	11.1	neg
Masasi	29	F	2	2021	12.3	neg
Masasi	59	M	2	2021	11.4	neg
Masasi	24	F	2	2021	11.2	neg
Masasi	38	F	2	2021	9.9	neg
Masasi	14	F	2	2021	11	neg
Masasi	19	F	2	2021	8.7	neg
Masasi	44	F	2	2021	12.4	neg
Masasi	28	M	2	2021	9.9	neg
Masasi	44	F	2	2021	13.1	neg
Masasi	20	M	2	2021	10.6	neg
Masasi	17	M	2	2021	9.5	neg
Masasi	17	F	2	2021	11.5	neg
Masasi	36	F	2	2021	12.5	neg
Masasi	4	M	2	2021	12.2	neg
Masasi	35	F	2	2021	12.9	neg
Masasi	40	M	2	2021	11.9	neg
Masasi	8	M	2	2021	8.3	neg
Masasi	19	F	2	2021	8.9	neg
Masasi	10	F	2	2021	9.1	neg
Masasi	23	F	2	2021	10.5	neg
Masasi	23	F	2	2021	10.9	neg
Masasi	4	F	2	2021	10.3	neg
Masasi	42	M	2	2021	12.2	neg
Masasi	36	M	2	2021	11.5	neg
Masasi	25	M	2	2021	9.9	neg
Masasi	42	M	2	2021	11.7	neg
Masasi	8	M	2	2021	10.3	neg
Masasi	36	M	2	2021	11.3	neg
Masasi	59	M	2	2021	12	neg
Masasi	39	M	2	2021	11.8	neg
Masasi	56	M	2	2021	12.7	neg
Masasi	50	M	2	2021	11.5	neg
Masasi	17	M	2	2021	12.4	neg
Masasi	39.8	M	1	2020	12.7	neg
Masasi	5.9	M	1	2020	9.7	neg
Masasi	54.9	M	1	2020	10.4	neg
Masasi	44.7	M	1	2020	13.2	neg
Masasi	22.2	M	1	2020	10.8	neg
Masasi	55	F	1	2020	12.8	neg
Masasi	9.1	M	1	2020	10.9	neg
Masasi	56.3	M	1	2020	13.8	neg
Masasi	11.4	M	1	2020	9.8	neg
Masasi	7.4	F	1	2020	10.8	neg
Masasi	42.9	M	1	2020	13.8	neg
Masasi	57.3	F	1	2020	14	neg
Masasi	28.2	M	1	2020	12.4	neg
Masasi	27.7	M	1	2020	12	neg
Masasi	27.7	F	1	2020	8.3	pos
Masasi	48.9	F	1	2020	12.3	pos
Masasi	58.2	M	1	2020	8.3	neg
Masasi	31	F	1	2020	11.7	neg
Masasi	4.1	F	1	2020	11.1	neg
Masasi		M	1	2020	12.2	neg
Masasi	35.1	F	1	2020	11.6	neg
Masasi	50.1	F	1	2020	13.2	neg
Masasi	12.6	F	1	2020	13.2	neg
Masasi	54.9	M	1	2020	10.1	pos
Masasi	35	F	1	2020	11.6	neg
Masasi	13.4	M	1	2020	11	neg
Masasi	57.1	M	1	2020	12.4	neg
Masasi	30.4	M	1	2020	8.5	pos
Masasi	32.2	M	1	2020	10.2	pos
Masasi	18.5	M	1	2020	10.3	neg
Masasi	14.6	F	1	2020	9.7	neg
Masasi	23.7	M	1	2020	6.2	neg
Masasi	26.7	F	1	2020	13.2	neg
Masasi	4.5	F	1	2020	10.8	neg
Masasi	30.8	M	1	2020	13.3	neg
Masasi	29	F	1	2020	12.6	pos
Masasi	52.8	F	1	2020	11	neg
Masasi	44.8	F	1	2020	13.3	neg
Masasi	53.8	F	1	2020	10.9	pos
Masasi	16.1	F	1	2020	12.7	neg
Masasi	37.7	F	1	2020	14.7	neg
Masasi	9.3	M	1	2020	8.5	pos
Masasi	14.6	F	1	2020	12.6	pos
Masasi	39.9	F	1	2020	8.8	pos
Masasi	44.9	F	1	2020	11.3	pos
Masasi	33.2	M	1	2020	8.9	pos
Masasi	21.6	M	1	2020	10.9	neg
Masasi	9.6	M	1	2020	10.5	pos
Masasi	45.4	M	1	2020	12.7	neg
Masasi	16.5	M	1	2020	10.7	neg
Masasi	43.7	M	1	2020	11	neg
Masasi	24	M	1	2020	11.9	neg
Masasi	41.4	M	1	2020	11.1	neg
Masasi	53.8	F	1	2020	12.6	neg
Masasi	31.1	F	1	2020	13.1	neg
Masasi	54	F	1	2020	11.9	neg
Masasi	9.7	F	1	2020	8.9	neg
Masasi	41.8	M	1	2020	8.8	pos
Masasi	45.7	M	1	2020	11	neg
Masasi	41	F	1	2020	11	neg
Masasi	57.6	F	1	2020	11.7	neg
Masasi	26.9	F	1	2020	10	neg
Masasi	51.5	F	1	2020	12.9	neg
Masasi	43.4	F	1	2020	12.8	neg
Masasi	21.2	F	1	2020	11.1	neg
Masasi	49.6	F	1	2020	12.3	neg
Masasi	45.9	F	1	2020	12.9	neg
Masasi	32.3	F	1	2020	11.2	neg
Masasi	7.9	F	1	2020	11.6	neg
Masasi	8.2	F	1	2020	11.7	pos
Masasi	3.7	M	1	2020	10.9	neg
Masasi	38	F	1	2020	12.5	neg
Masasi	10.4	M	1	2020	10.9	pos
Masasi	11	M	1	2020	8.3	pos
Masasi	11	F	1	2020	10.3	neg
Masasi	41.9	M	1	2020	10.8	neg
Masasi	3.8	M	1	2020	11.8	neg
Masasi	55.6	F	1	2020	11.8	pos
Masasi	26.1	F	1	2020	11.8	neg
Masasi	9.2	M	1	2020	9	neg
Masasi	28	F	1	2020	10.7	neg
Masasi	32.8	M	1	2020	11.5	neg
Masasi	20.2	F	1	2020	12	neg
Masasi	50	M	1	2020	12.1	pos
Masasi	44.1	F	1	2020	11.2	neg
Masasi	24.7	F	1	2020	10.3	neg
Masasi	40.1	F	1	2020	11.2	neg
Masasi	11.3	M	1	2020	7.9	pos
Masasi	10.5	M	1	2020	10.2	neg
Masasi	12.5	F	1	2020	9.2	neg
Masasi	13.9	M	1	2020	8.9	neg
Masasi	19.5	F	1	2020	9.9	pos
Masasi	19.3	M	1	2020	10	neg
Masasi	39.2	F	1	2020	10.3	neg
Masasi	37.7	F	1	2020	11.7	pos
Masasi	53.7	F	1	2020	13.8	neg
Masasi	50.2	F	1	2020	13	neg
Masasi	7.5	M	1	2020	9.4	neg
Masasi	27.9	F	1	2020	11.2	neg
Masasi	27.9	F	1	2020	10.8	neg
Masasi	24.3	F	1	2020	8.8	pos
Masasi	47.5	F	1	2020	12.7	neg
Masasi	47.9	M	1	2020	10	neg
Masasi	19.8	F	1	2020	10.3	neg
Masasi	32.9	F	1	2020	11.5	neg
Masasi	17.4	M	1	2020	11.2	neg
Masasi	22.2	M	1	2020	11.8	neg
Masasi	55.5	M	1	2020	13.4	neg
Masasi	44.1	F	1	2020	12.1	neg
Masasi	21.3	F	1	2020	10.7	neg
Masasi	22.9	F	1	2020	10.3	neg
Masasi	44.2	F	1	2020	10.6	pos
Masasi	27.8	M	1	2020	11.6	neg
Masasi	52.7	F	1	2020	10.5	pos
Masasi	30.5	F	1	2020	11.3	neg
Masasi	10.5	M	1	2020	9.8	neg
Masasi	42.2	M	1	2020	9.5	pos
Masasi	23	M	2	2021	9.8	pos
Masasi	20	F	2	2021	12.7	neg
Masasi	36	M	2	2021	11.1	neg
Masasi	25	F	2	2021	12.4	neg
Masasi	43	F	2	2021	13	neg
Masasi	24	M	2	2021	12	neg
Masasi	5	F	2	2021	12	neg
Masasi	4	F	2	2021	12.6	neg
Masasi	41	M	2	2021	10.2	neg
Masasi	4	F	2	2021	12.5	neg
Masasi	30	F	2	2021	11.5	neg
Masasi	27	F	2	2021	11.8	neg
Masasi	55	M	2	2021	13.8	neg
Masasi	57	F	2	2021	12.5	neg
Masasi	35	M	2	2021	11.7	neg
Masasi	35	F	2	2021	11.4	neg
Masasi	36	F	2	2021	13.3	neg
Masasi	10	F	2	2021	8.7	pos
Masasi	10	F	2	2021	10.4	neg
Masasi	47	M	2	2021	11	neg
Masasi	30	F	2	2021	11.5	neg
Masasi	19	M	2	2021	11.6	neg
Masasi	58	F	2	2021	14.3	neg
Masasi	33	F	2	2021	13.8	neg
Masasi	51	M	2	2021	12.3	neg
Masasi	40	M	2	2021	12.2	neg
Masasi	7	F	2	2021	11.4	neg
Masasi	35	M	2	2021	13.9	neg
Masasi	35	M	2	2021	12.9	neg
Masasi	9	F	2	2021	10.2	neg
Masasi	14	F	2	2021	11.8	neg
Masasi	34	M	2	2021	10.2	neg
Masasi	17	M	2	2021	10	neg
Masasi	33	M	2	2021	13.7	neg
Masasi	56	F	2	2021	13.6	neg
Masasi	12	F	2	2021	11.7	neg
Masasi	9	M	2	2021	7.2	neg
Masasi	14	M	2	2021	11.7	neg
Masasi	4	M	2	2021	10.3	neg
Masasi	4	F	2	2021	11.3	neg
Masasi	30	F	2	2021	14	neg
Masasi	9	F	2	2021	10.7	neg
Masasi	35	F	2	2021	13.2	neg
Masasi	40	F	2	2021	10.7	neg
Masasi	40	F	2	2021	13	neg
Masasi	3	M	2	2021	7.5	neg
Masasi	3	F	2	2021	11.6	neg
Masasi	3	M	2	2021	13	neg
Masasi	3	F	2	2021	9.8	neg
Masasi	7	M	2	2021	11.2	neg
Masasi	15	M	2	2021	12.5	neg
Masasi	5	F	2	2021	11.5	neg
Masasi	27	F	2	2021	12.7	neg
Masasi	20	M	2	2021	11.7	neg
Masasi	6	M	2	2021	9	neg
Masasi	40	M	2	2021	12.8	neg
Masasi	26	F	2	2021	14.3	neg
Masasi	53	F	2	2021	15.5	neg
Masasi	37	M	2	2021	13.4	neg
Masasi	34	M	2	2021	10.7	pos
Masasi	13	F	2	2021	10.1	neg
Masasi	47	F	2	2021	11.8	pos
Masasi	59	F	2	2021	12	neg
Masasi	59	M	2	2021	12.4	pos
Masasi	8	M	2	2021	10.9	neg
Masasi	56	M	2	2021	11.9	neg
Masasi	34	F	2	2021	12.9	neg
Masasi	30	M	2	2021	9.5	neg
Masasi	29	M	2	2021	11.5	neg
Masasi	51	F	2	2021	11.9	neg
Masasi	43	F	2	2021	13.3	neg
Masasi	13	M	2	2021	12.3	neg
Masasi	37	F	2	2021	13.2	neg
Masasi	56	F	2	2021	12.4	pos
Masasi	36	F	2	2021	13.1	neg
Masasi	36	M	2	2021	12.5	neg
Masasi	20	F	2	2021	9.8	neg
Masasi	8	M	2	2021	10	neg
Masasi	21	F	2	2021	11.4	neg
Masasi	12	F	2	2021	8.8	neg
Masasi	59	F	2	2021	11.1	pos
Masasi	13	M	2	2021	11	pos
Masasi	9	F	2	2021	11.5	neg
Masasi	32	F	2	2021	12.3	pos
Masasi	14	M	2	2021	11.5	neg
Masasi	50	F	2	2021	12.5	neg
Masasi	21	M	2	2021	11.2	neg
Masasi	14	F	2	2021	11.3	neg
Masasi	23	M	2	2021	10.5	neg
Masasi	59	F	2	2021	11.9	neg
Masasi	5	F	2	2021	12.5	neg
Masasi	11	F	2	2021	10.4	neg
Masasi	53	M	2	2021	10.8	neg
Masasi	59	M	2	2021	11.3	neg
Masasi	34	M	2	2021	8.6	pos
Masasi	11	M	2	2021	9.5	neg
Masasi	37	F	2	2021	11.6	neg
Masasi	55	M	2	2021	10	neg
Masasi	32	F	2	2021	13.3	neg
Masasi	10	M	2	2021	10	neg
Masasi	4	F	2	2021	10.8	neg
Masasi	3	F	2	2021	11.3	neg
Masasi	53	F	2	2021	13.2	neg
Masasi	20	F	2	2021	11.5	neg
Nanyumbu	21.4	M	1	2020	10.6	pos
Nanyumbu	56.4	F	1	2020	11.7	pos
Nanyumbu	20.7	M	1	2020	11	neg
Nanyumbu	29.2	M	1	2020	13.8	pos
Nanyumbu	41.3	M	1	2020	13.3	neg
Nanyumbu	19	F	1	2020	11.5	neg
Nanyumbu	6	F	1	2020	10.1	neg
Nanyumbu	7.3	M	1	2020	10	neg
Nanyumbu	16.7	F	1	2020	8.5	neg
Nanyumbu	13.2	F	1	2020	13.1	neg
Nanyumbu	3.9	F	1	2020	8.6	neg
Nanyumbu	26.7	F	1	2020	9.5	pos
Nanyumbu	44.6	M	1	2020	10.6	pos
Nanyumbu	43.2	F	1	2020	9.2	pos
Nanyumbu	20.4	F	1	2020	10.9	neg
Nanyumbu	51.1	F	1	2020	13.4	neg
Nanyumbu	29.1	M	1	2020	10	neg
Nanyumbu	29	M	1	2020	11.1	pos
Nanyumbu	23.2	F	1	2020	13.3	neg
Nanyumbu	36.8	M	1	2020	11.9	neg
Nanyumbu	54.1	F	1	2020	11.7	pos
Nanyumbu	13.2	M	1	2020	9.4	neg
Nanyumbu	33.7	M	1	2020	11.9	pos
Nanyumbu	29.4	M	1	2020	10.2	neg
Nanyumbu	23.2	M	1	2020	10.7	neg
Nanyumbu	41.8	F	1	2020	10.7	neg
Nanyumbu	54.1	F	1	2020	12.2	neg
Nanyumbu	49.1	F	1	2020	14.7	neg
Nanyumbu	6.2	M	1	2020	10.8	pos
Nanyumbu	25.6	F	1	2020	12.6	neg
Nanyumbu	20	F	1	2020	11.3	pos
Nanyumbu	38.9	F	1	2020	12.1	neg
Nanyumbu	36.1	F	1	2020	10.7	pos
Nanyumbu	58.1	F	1	2020	13.2	neg
Nanyumbu	8.7	M	1	2020	10.6	neg
Nanyumbu	46.3	M	1	2020	10.8	neg
Nanyumbu	16.5	M	1	2020	10.9	neg
Nanyumbu	7.7	F	1	2020	9.8	pos
Nanyumbu	14.1	F	1	2020	10.7	neg
Nanyumbu	41.5	M	1	2020	11.1	neg
Nanyumbu	41.5	F	1	2020	11.5	neg
Nanyumbu	5.6	F	1	2020	11.1	neg
Nanyumbu	24.7	M	1	2020	9.5	neg
Nanyumbu	53.3	F	1	2020	10.9	pos
Nanyumbu	17.1	F	1	2020	12.8	neg
Nanyumbu	43.2	M	1	2020	11.1	pos
Nanyumbu	15.2	F	1	2020	9.6	pos
Nanyumbu	5.4	M	1	2020	11.6	pos
Nanyumbu	19.8	F	1	2020	12.7	neg
Nanyumbu	40.7	M	1	2020	10.7	pos
Nanyumbu	20.4	M	1	2020	10.7	pos
Nanyumbu	9.4	M	1	2020	11.1	neg
Nanyumbu	9.4	M	1	2020	11.7	neg
Nanyumbu	30.7	M	1	2020	10.9	neg
Nanyumbu	24.8	F	1	2020	9	pos
Nanyumbu	21.2	F	1	2020	11.6	pos
Nanyumbu	19.4	M	1	2020	11.2	neg
Nanyumbu	59.5	M	1	2020	10.1	pos
Nanyumbu	56.8	M	1	2020	12.1	neg
Nanyumbu	7.3	F	1	2020	9.5	neg
Nanyumbu	26.8	M	1	2020	11.7	neg
Nanyumbu	38	M	1	2020	10.7	pos
Nanyumbu	12.2	F	1	2020	10.6	neg
Nanyumbu	32.1	M	1	2020	12.7	neg
Nanyumbu	37.1	M	1	2020	12.5	neg
Nanyumbu	27.9	F	1	2020	10.5	neg
Nanyumbu	56.4	F	1	2020	14.5	neg
Nanyumbu	24.1	M	1	2020	11.9	neg
Nanyumbu	13.4	F	1	2020	10.3	neg
Nanyumbu	25.2	M	1	2020	10	neg
Nanyumbu	42.4	M	1	2020	12.4	neg
Nanyumbu	20.1	F	1	2020	8.7	pos
Nanyumbu	30.2	M	1	2020	11.2	pos
Nanyumbu	17.8	M	1	2020	11.4	neg
Nanyumbu	17.8	F	1	2020	11.9	neg
Nanyumbu	22.3	M	1	2020	10.6	neg
Nanyumbu	42.9	M	1	2020	12	pos
Nanyumbu	23.3	F	1	2020	9.7	neg
Nanyumbu	10	M	1	2020	9.6	neg
Nanyumbu	56.5	F	1	2020	10.6	neg
Nanyumbu	19.4	M	1	2020	11	pos
Nanyumbu	43.5	M	1	2020	9.7	neg
Nanyumbu	25	M	1	2020	10.1	neg
Nanyumbu	5.4	F	1	2020	10.5	neg
Nanyumbu	15.9	F	1	2020	11.8	neg
Nanyumbu	15.7	F	1	2020	10.7	pos
Nanyumbu	41.1	M	1	2020	12.7	neg
Nanyumbu	33.8	F	1	2020	11.4	neg
Nanyumbu	17.9	F	1	2020	10.5	neg
Nanyumbu	29.3	F	1	2020	11.8	neg
Nanyumbu	7.3	F	1	2020	9.3	pos
Nanyumbu	55.5	M	1	2020	12.7	neg
Nanyumbu	38.9	M	1	2020	11.9	neg
Nanyumbu	13.5	M	1	2020	10.5	pos
Nanyumbu	40.6	F	1	2020	11.2	pos
Nanyumbu	28.2	M	1	2020	10	pos
Nanyumbu	57	M	1	2020	11.4	neg
Nanyumbu	23	M	1	2020	10.4	neg
Nanyumbu	19	F	1	2020	10.2	neg
Nanyumbu	27.7	F	1	2020	11.2	neg
Nanyumbu	8.2	M	1	2020	8.3	neg
Nanyumbu	39.6	F	1	2020	12.7	neg
Nanyumbu	39	F	1	2020	12.4	neg
Nanyumbu	51.4	F	1	2020	12.7	neg
Nanyumbu	3.8	F	1	2020	8.9	pos
Nanyumbu	31.6	M	1	2020	10.5	neg
Nanyumbu	53.1	M	1	2020	10.6	pos
Nanyumbu	28.1	M	1	2020	10.9	pos
Nanyumbu	36.1	F	1	2020	12	pos
Nanyumbu	8.9	M	1	2020	10.9	pos
Nanyumbu	33.1	F	1	2020	11.6	pos
Nanyumbu	36.2	F	1	2020	10.5	neg
Nanyumbu	31.2	M	1	2020	7.7	pos
Nanyumbu	22.9	F	1	2020	10.5	pos
Nanyumbu	28.6	M	1	2020	11.6	pos
Nanyumbu	14.4	F	1	2020	8.6	pos
Nanyumbu	55.8	F	1	2020	9.9	pos
Nanyumbu	10.2	M	1	2020	8.8	neg
Nanyumbu	7	M	2	2021	9.7	neg
Nanyumbu	29	M	2	2021	12.5	neg
Nanyumbu	10	M	2	2021	10.2	neg
Nanyumbu	27	M	2	2021	10.6	neg
Nanyumbu	33	M	2	2021	10.5	neg
Nanyumbu	13	F	2	2021	8.9	neg
Nanyumbu	8	F	2	2021	9.3	neg
Nanyumbu	17	M	2	2021	8.9	neg
Nanyumbu	36	F	2	2021	10.6	neg
Nanyumbu	14	F	2	2021	8.9	pos
Nanyumbu	9	M	2	2021	9.7	neg
Nanyumbu	32	M	2	2021	11.1	neg
Nanyumbu	41	M	2	2021	11.7	neg
Nanyumbu	3	M	2	2021	12.3	neg
Nanyumbu	11	F	2	2021	9.2	neg
Nanyumbu	13	M	2	2021	10.6	neg
Nanyumbu	5	M	2	2021	11.4	neg
Nanyumbu	22	F	2	2021	13.6	neg
Nanyumbu	24	M	2	2021	11.4	neg
Nanyumbu	9	M	2	2021	8.8	neg
Nanyumbu	18	F	2	2021	10.9	neg
Nanyumbu	48	M	2	2021	10.5	pos
Nanyumbu	27	F	2	2021	11.8	neg
Nanyumbu	18	M	2	2021	11.6	neg
Nanyumbu	3	M	2	2021	12	neg
Nanyumbu	39	M	2	2021	11.8	neg
Nanyumbu	3	M	2	2021	8.3	neg
Nanyumbu	3	F	2	2021	10.6	neg
Nanyumbu	3	M	2	2021	11	neg
Nanyumbu	13	M	2	2021	9.5	neg
Nanyumbu	23	M	2	2021	9.6	neg
Nanyumbu	24	F	2	2021	9.6	pos
Nanyumbu	54	M	2	2021	11	pos
Nanyumbu	18	M	2	2021	10.5	neg
Nanyumbu	42	F	2	2021	11.8	neg
Nanyumbu	19	M	2	2021	10.4	neg
Nanyumbu	25	M	2	2021	8.9	neg
Nanyumbu	3	F	2	2021	9.9	neg
Nanyumbu	36	F	2	2021	11.7	neg
Nanyumbu	8	F	2	2021	8.3	neg
Nanyumbu	32	M	2	2021	11.1	neg
Nanyumbu	52	F	2	2021	11.5	neg
Nanyumbu	9	M	2	2021	7.1	neg
Nanyumbu	10	M	2	2021	9.7	neg
Nanyumbu	48	M	2	2021	10.3	neg
Nanyumbu	56	F	2	2021	9.4	pos
Nanyumbu	27	F	2	2021	10	pos
Nanyumbu	5	M	2	2021	9.7	pos
Nanyumbu	56	F	2	2021	11.8	pos
Nanyumbu	12	M	2	2021	8	pos
Nanyumbu	24	M	2	2021	8.5	neg
Nanyumbu	54	M	2	2021	12.2	neg
Nanyumbu	4	M	2	2021	9.8	neg
Nanyumbu	7	M	2	2021	9.2	neg
Nanyumbu	6	M	2	2021	8.9	neg
Nanyumbu	25	M	2	2021	10.5	pos
Nanyumbu	18	F	2	2021	11.2	neg
Nanyumbu	36	F	2	2021	11.7	neg
Nanyumbu	12	F	2	2021	10.9	neg
Nanyumbu	48	M	2	2021	11.8	neg
Nanyumbu	13	M	2	2021	11.4	pos
Nanyumbu	48	M	2	2021	7.8	pos
Nanyumbu	20	F	2	2021	10.6	neg
Nanyumbu	48	M	2	2021	8.8	pos
Nanyumbu	30	M	2	2021	9.6	pos
Nanyumbu	58	F	2	2021	10.1	pos
Nanyumbu	13	M	2	2021	11.1	neg
Nanyumbu	6	M	2	2021	8.9	pos
Nanyumbu	11	M	2	2021	10.2	neg
Nanyumbu	48	F	2	2021	10.8	neg
Nanyumbu	36	F	2	2021	9.8	neg
Nanyumbu	17	F	2	2021	10.8	neg
Nanyumbu	28	M	2	2021	11.4	neg
Nanyumbu	32	F	2	2021	10.8	pos
Nanyumbu	14	F	2	2021	10.5	neg
Nanyumbu	44	M	2	2021	11.1	pos
Nanyumbu	48	M	2	2021	11.4	neg
Nanyumbu	32	M	2	2021	9.9	neg
Nanyumbu	42	F	2	2021	10.8	neg
Nanyumbu	37	M	2	2021	11.2	neg
Nanyumbu	16	M	2	2021	10.2	pos
Nanyumbu	42	M	2	2021	11.2	neg
Nanyumbu	32	M	2	2021	10.8	neg
Nanyumbu	48	M	2	2021	11.3	pos
Nanyumbu	32	F	2	2021	10.7	neg
Nanyumbu	29	M	2	2021	10.2	neg
Nanyumbu	35	F	2	2021	11.7	neg
Nanyumbu	35	M	2	2021	10.3	neg
Nanyumbu	36	F	2	2021	11.1	neg
Nanyumbu	4	F	2	2021	10.4	neg
Nanyumbu	30	F	2	2021	10.7	neg
Nanyumbu	56	M	2	2021	10.9	neg
Nanyumbu	11	M	2	2021	11	neg
Nanyumbu	48	M	2	2021	11.3	neg
Nanyumbu	23	F	2	2021	11.1	neg
Nanyumbu	30	F	2	2021	11.2	neg
Nanyumbu	27	F	2	2021	11.4	neg
Nanyumbu	27	F	2	2021	10.8	pos
Nanyumbu	36	F	2	2021	11.5	neg
Nanyumbu	36	F	2	2021	12.1	neg
Nanyumbu	30	F	2	2021	11.3	neg
Nanyumbu	46	M	2	2021	10.8	pos
Nanyumbu	37	M	2	2021	9.1	neg
Nanyumbu	28	M	2	2021	10.9	neg
Nanyumbu	21	F	2	2021	11.1	neg
Nanyumbu	21	M	2	2021	10.9	neg
Nanyumbu	6	F	2	2021	11.8	neg
Nanyumbu	50	F	2	2021	11.4	neg
Nanyumbu	33	M	2	2021	10.7	neg
Nanyumbu	29	M	2	2021	11.3	neg
Nanyumbu	56	M	2	2021	10.5	neg
Nanyumbu	51	F	2	2021	10.1	neg
Nanyumbu	39	M	2	2021	12.5	neg
Nanyumbu	30	M	2	2021	8.9	neg
Nanyumbu	11	M	2	2021	10.1	neg
Nanyumbu	31	F	2	2021	10.6	pos
Nanyumbu	36	F	2	2021	10.8	neg
Nanyumbu	48	M	2	2021	10.9	neg
Masasi	13.3	M	1	2020		neg
Masasi	29.4	F	1	2020		neg
Masasi	10.7	F	1	2020		neg
Masasi	50.2	F	1	2020		neg
Masasi	21.9	M	1	2020		neg
Masasi	4.9	F	1	2020		neg
Masasi	3.2	F	1	2020		neg
Masasi	30.2	F	1	2020		neg
Masasi	17.8	F	1	2020		neg
Masasi	29.5	M	1	2020		neg
Masasi	22	F	1	2020		neg
Masasi	49.8	F	1	2020		neg
Masasi	14.4	F	1	2020		neg
Masasi	28.7	M	1	2020		neg
Masasi	27.7	M	1	2020		neg
Masasi	45.9	F	1	2020		neg
Masasi	17.8	M	1	2020		neg
Masasi	24.8	F	1	2020		neg
Masasi	36.3	F	1	2020		pos
Masasi	19.6	M	1	2020		neg
Masasi	54.3	F	1	2020		neg
Masasi	20.7	M	1	2020		neg
Masasi	16.7	F	1	2020		neg
Masasi	58.7	M	1	2020		neg
Masasi	54.1	M	1	2020		neg
Masasi	9.8	F	1	2020		neg
Masasi	27.4	F	1	2020		neg
Masasi	28.6	F	1	2020		neg
Masasi	50.4	F	1	2020		neg
Masasi	27.5	F	1	2020		neg
Masasi	57.3	F	1	2020		neg
Masasi	26.2	F	1	2020		neg
Masasi	24.8	F	1	2020		neg
Masasi	8.8	M	1	2020		neg
Masasi	7.5	M	1	2020		neg
Masasi	25.8	F	1	2020		neg
Masasi	18.5	F	1	2020		neg
Masasi	57.9	F	1	2020		neg
Masasi	42.1	M	1	2020		neg
Masasi	38.3	F	1	2020		neg
Masasi	24.7	F	1	2020		pos
Masasi	25	M	1	2020		neg
Masasi	18.5	F	1	2020		neg
Masasi	11.1	M	1	2020		neg
Masasi	19.5	F	1	2020		neg
Masasi	3.5	M	1	2020		neg
Masasi	53.1	M	1	2020		pos
Masasi	24.7	M	1	2020		neg
Masasi	7.2	F	1	2020		neg
Masasi	43.1	M	1	2020		neg
Masasi	21	F	1	2020		neg
Masasi	19	F	1	2020		neg
Masasi	45.4	F	1	2020		neg
Masasi	54.4	M	1	2020		neg
Masasi	4.3	M	1	2020		neg
Masasi	10.8	F	1	2020		neg
Masasi	37.3	F	1	2020		neg
Masasi	54.1	M	1	2020		neg
Masasi	31.2	M	1	2020		neg
Masasi	46.6	F	1	2020		neg
Masasi	42.2	M	1	2020	7.7	pos
Masasi	38.4	F	1	2020	14.1	pos
Masasi	11.9	F	1	2020	11.7	neg
Masasi	10.3	M	1	2020	10.5	neg
Masasi		F	1	2020	12.2	neg
Masasi	33.8	F	1	2020	13.7	neg
Masasi	3.8	F	1	2020	11.8	neg
Masasi	6	F	1	2020	9.8	neg
Masasi	40.1	F	1	2020	11.3	neg
Masasi	21.9	F	1	2020	11.5	neg
Masasi	20.1	F	1	2020	10	neg
Masasi	5.5	M	1	2020	11	neg
Masasi	11.9	M	1	2020	9.6	neg
Masasi	19.5	M	1	2020	10.3	neg
Masasi	17.5	M	1	2020	10.3	neg
Masasi	27.6	F	1	2020	8.2	neg
Masasi	38.6	M	1	2020	10.3	neg
Masasi	30	M	1	2020	10.3	neg
Masasi	45	F	1	2020	11.4	neg
Masasi	49.9	M	1	2020	11	neg
Masasi	32.5	M	1	2020	11.2	neg
Masasi	39.5	F	1	2020	11.3	neg
Masasi	18.4	F	1	2020	11.4	neg
Masasi	18.4	F	1	2020	11.2	neg
Masasi	40.7	F	1	2020	12.7	neg
Masasi	37.8	M	1	2020	11.8	neg
Masasi	42.6	F	1	2020	11.6	neg
Masasi	44	F	1	2020	12.6	neg
Masasi	44.4	M	1	2020	11.6	neg
Masasi	41.1	M	1	2020	11.3	neg
Masasi	25.8	M	1	2020	11.1	neg
Masasi	19.9	F	1	2020	10.9	neg
Masasi	44.8	M	1	2020	13.1	neg
Masasi	48.5	M	1	2020	10.3	neg
Masasi	54.2	M	1	2020	10.2	neg
Masasi	3.5	M	1	2020	10.1	neg
Masasi	4.6	F	1	2020	9.4	neg
Masasi	52.3	M	1	2020	11.3	neg
Masasi	4.5	F	1	2020	10	neg
Masasi	24	M	1	2020	14.3	neg
Masasi	9.9	M	1	2020	8.3	neg
Masasi	7.8	F	1	2020	9.9	neg
Masasi	58.9	M	1	2020	11.5	neg
Masasi	20.5	F	1	2020	10.3	neg
Masasi	13.7	M	1	2020	10.3	pos
Masasi	57.2	F	1	2020	13.4	neg
Masasi	34.7	M	1	2020	10.3	neg
Masasi	20.7	M	1	2020	10.7	neg
Masasi	10.9	M	1	2020	10.9	neg
Masasi	17	F	2	2021	9.4	neg
Masasi	21	F	2	2021	9.8	neg
Masasi	16	M	2	2021	12.3	neg
Masasi	6	M	2	2021	9.9	neg
Masasi	17	M	2	2021	11.5	neg
Masasi	17	F	2	2021	10.2	neg
Masasi	10	F	2	2021	9.7	neg
Masasi	42	F	2	2021	12.3	neg
Masasi	15	F	2	2021	11.8	neg
Masasi	41	F	2	2021	11.9	neg
Masasi	41	F	2	2021	10.2	neg
Masasi	35	M	2	2021	11.9	neg
Masasi	51	M	2	2021	10.6	neg
Masasi	3	F	2	2021	12.3	neg
Masasi	44	F	2	2021	11.3	neg
Masasi	34	F	2	2021	11.1	neg
Masasi	14	M	2	2021	10.4	neg
Masasi	24	M	2	2021	12.8	neg
Masasi	40	F	2	2021	10.9	neg
Masasi	30	F	2	2021	10.1	neg
Masasi	41	M	2	2021	12.3	neg
Masasi	4	M	2	2021	9.8	neg
Masasi	55	M	2	2021	12.3	neg
Masasi	12	M	2	2021	11.2	neg
Masasi	41	F	2	2021	14	neg
Masasi	52	F	2	2021	13.6	neg
Masasi	32	F	2	2021	12.1	neg
Masasi	8	F	2	2021	11.2	neg
Masasi	23	F	2	2021	12	neg
Masasi	14	F	2	2021	11.8	neg
Masasi	55	F	2	2021	12.7	neg
Masasi	21	F	2	2021	13.6	neg
Masasi	10	M	2	2021	13.7	neg
Masasi	30	F	2	2021	13.7	neg
Masasi	32	M	2	2021	14.6	neg
Masasi	31	F	2	2021	13.5	neg
Masasi	39	M	2	2021	15.1	neg
Masasi	37	M	2	2021	14.6	neg
Masasi	8	M	2	2021	10.1	neg
Masasi	22	M	2	2021	12.1	neg
Masasi	51	F	2	2021	12.3	neg
Masasi	43	F	2	2021	13	neg
Masasi	19	F	2	2021	12.9	neg
Masasi	26	M	2	2021	12	neg
Masasi	17	F	2	2021	13.5	neg
Masasi	16	M	2	2021	11.5	neg
Masasi	9	F	2	2021	13	neg
Masasi	3	M	2	2021	14.3	neg
Masasi	37	M	2	2021	12.2	neg
Masasi	53	M	2	2021	12.5	neg
Masasi	33	F	2	2021	13.1	neg
Masasi	16	M	2	2021	12.4	neg
Masasi	31	F	2	2021	14.7	neg
Masasi	43	F	2	2021	11	neg
Masasi	19	F	2	2021	12	neg
Masasi	12	M	2	2021	13	neg
Masasi	26	F	2	2021	11.7	neg
Masasi	7	M	2	2021	8.2	neg
Masasi	8	F	2	2021	10.8	neg
Masasi	17	F	2	2021	9.9	neg
Masasi	42	M	2	2021	10.7	pos
Masasi	12	F	2	2021	11.8	neg
Masasi	46	M	2	2021	10.2	neg
Masasi	34	M	2	2021	13.3	neg
Masasi	42	F	2	2021	13.2	neg
Masasi	47	F	2	2021	12.4	neg
Masasi	46	M	2	2021	10.4	neg
Masasi	23	M	2	2021	10.6	neg
Masasi	52	F	2	2021	11.1	neg
Masasi	37	F	2	2021	11.3	neg
Masasi	29	F	2	2021	11.2	neg
Masasi	10	F	2	2021	9.8	neg
Masasi	32	F	2	2021	10.9	neg
Masasi	30	M	2	2021	12.1	neg
Masasi	31	M	2	2021	9.9	neg
Masasi	8	M	2	2021	9.3	neg
Masasi	24	M	2	2021	11.3	neg
Masasi	47	M	2	2021	11.1	neg
Masasi	52	F	2	2021	12.6	neg
Masasi	22	M	2	2021	9.6	neg
Masasi	48	M	2	2021	12.5	neg
Masasi	12	F	2	2021	8.6	neg
Masasi	7	F	2	2021	11.3	neg
Masasi	51	M	2	2021	11.3	neg
Masasi	53	M	2	2021	11.5	neg
Masasi	57	M	2	2021	11.5	neg
Masasi	24	F	2	2021	11.2	neg
Masasi	9	F	2	2021	9.4	neg
Masasi	17	F	2	2021	10.5	neg
Masasi	24	F	2	2021	9.3	neg
Masasi	20	F	2	2021	8.9	neg
Masasi	51	M	2	2021	10.6	neg
Masasi	33	M	2	2021	12.2	neg
Masasi	12	F	2	2021	11.4	neg
Masasi	45	M	2	2021	11	neg
Masasi	7	M	2	2021	10.2	neg
Masasi	58	F	2	2021	12.2	neg
Masasi	11	F	2	2021	9.7	neg
Masasi	45	F	2	2021	10.1	neg
Masasi	20	M	2	2021	10.4	neg
Masasi	19	M	2	2021	9.8	neg
Masasi	22	M	2	2021	11.1	neg
Masasi	12	M	2	2021	11.2	neg
Masasi	49	M	2	2021	11.6	neg
Masasi	18	M	2	2021	9.5	neg
Masasi	6	F	2	2021	9.4	neg
Masasi	38	F	2	2021	12.8	neg
Masasi	8	M	2	2021	10.4	neg
Masasi	31	F	2	2021	12.1	neg
Masasi	21	F	2	2021	11.5	neg
Masasi	40.8	F	1	2020	11.7	neg
Masasi	23.9	F	1	2020	12.2	neg
Masasi	21.3	F	1	2020	11.7	neg
Masasi	15.6	M	1	2020	11.2	neg
Masasi	40.9	F	1	2020	12.9	pos
Masasi	34.5	F	1	2020	9.3	pos
Masasi	15.5	M	1	2020	9	neg
Masasi	3.5	F	1	2020	16	neg
Masasi	16.3	F	1	2020	10.4	neg
Masasi		M	1	2020	10.4	neg
Masasi	49.2	F	1	2020	13	pos
Masasi	19.5	M	1	2020	13	pos
Masasi	39.1	M	1	2020	9.9	neg
Masasi	9.1	F	1	2020	8	neg
Masasi	50.6	F	1	2020	12	pos
Masasi	3.1	F	1	2020	10.2	neg
Masasi	12.5	F	1	2020	12.4	neg
Masasi	7.1	F	1	2020	11.2	neg
Masasi	27	F	1	2020	11.6	neg
Masasi	39.3	M	1	2020	12.4	neg
Masasi	37.9	F	1	2020	11.8	neg
Masasi	18.5	M	1	2020	9.7	neg
Masasi	18.9	M	1	2020	9.3	neg
Masasi	13.2	M	1	2020	9.9	neg
Masasi	4.8	F	1	2020	10.9	neg
Masasi	45.5	M	1	2020	12.8	neg
Masasi	40.4	F	1	2020	12.1	neg
Masasi	9.7	M	1	2020	10.6	neg
Masasi	16.2	M	1	2020	11	neg
Masasi	32.9	M	1	2020	9.4	neg
Masasi	47.3	F	1	2020	9.9	neg
Masasi	8.5	M	1	2020	9.4	neg
Masasi	54.6	F	1	2020	10.6	neg
Masasi	30.6	F	1	2020	9.4	pos
Masasi	10.8	F	1	2020	11.3	neg
Masasi	46.9	F	1	2020	13.3	neg
Masasi	43.5	F	1	2020	12.2	neg
Masasi	25.6	M	1	2020	10.7	neg
Masasi	36.1	M	1	2020	9.7	neg
Masasi	39.4	F	1	2020	10.8	neg
Masasi	4.3	F	1	2020	10.3	neg
Masasi	44.3	F	1	2020	10.1	neg
Masasi	53.4	F	1	2020	13.2	neg
Masasi	49.9	M	1	2020	13	neg
Masasi	50.9	F	1	2020	10.9	neg
Masasi	31.9	F	1	2020	10.2	pos
Masasi	3.2	F	1	2020	11.3	neg
Masasi	11.2	M	1	2020	10.1	neg
Masasi	51.4	F	1	2020	12	neg
Masasi	46.8	F	1	2020	13.5	neg
Masasi	23.1	F	1	2020	12.8	neg
Masasi	22.4	F	1	2020	10.5	neg
Masasi	21.3	M	1	2020	10.4	pos
Masasi	38.1	M	1	2020	10.9	pos
Masasi	49.9	M	1	2020	11.4	pos
Masasi	48.7	M	1	2020	9.5	neg
Masasi	15.1	M	1	2020	8.4	neg
Masasi	49.9	M	1	2020	11.1	neg
Masasi	51.5	F	1	2020	11.5	neg
Masasi	47.6	M	1	2020	10.8	pos
Masasi	22.4	M	1	2020	12.1	neg
Masasi	27.6	F	1	2020	10.7	neg
Masasi	3.2	F	1	2020	10.6	neg
Masasi	32.4	F	1	2020	12.8	neg
Masasi	12.1	F	1	2020	11.7	neg
Masasi	15.8	M	1	2020	9.4	neg
Masasi	12.6	M	1	2020	9.9	neg
Masasi	12.8	F	1	2020	11.1	neg
Masasi	36.1	M	1	2020	11.3	neg
Masasi	57.1	F	1	2020	9.8	pos
Masasi	9.8	F	1	2020	9	neg
Masasi	4.8	F	1	2020	10.9	neg
Masasi	48.2	F	1	2020	8.9	pos
Masasi	48.1	M	1	2020	5.8	pos
Masasi	10.6	M	1	2020	10.2	neg
Masasi	32.9	F	1	2020	12.4	pos
Masasi	22.5	M	1	2020	10.5	neg
Masasi	24.9	F	1	2020	12.2	pos
Masasi	54.2	F	1	2020	12.1	neg
Masasi	41.5	F	1	2020	12.1	neg
Masasi	27.6	M	1	2020	11.5	neg
Masasi	22	M	1	2020	13.7	neg
Masasi	18.9	M	1	2020	11.3	neg
Masasi	5	M	1	2020	10.8	neg
Masasi	15.3	F	1	2020	9.9	neg
Masasi	4.7	F	1	2020	10.9	neg
Masasi	9.7	F	1	2020	11.8	neg
Masasi	21.7	F	1	2020	11.6	neg
Masasi	45.3	F	1	2020	11.3	pos
Masasi	22.6	M	1	2020	11.1	pos
Masasi	44.9	F	1	2020	12.2	neg
Masasi	41.7	F	1	2020	12.3	neg
Masasi	29.3	F	1	2020	13	neg
Masasi	18.9	F	1	2020	10.8	neg
Masasi	6	M	1	2020	10.1	neg
Masasi	31.8	M	1	2020	12.8	neg
Masasi	32.4	M	1	2020	12.6	neg
Masasi	32.5	M	1	2020	12.5	neg
Masasi	38.5	F	1	2020	13.1	neg
Masasi	45.8	F	1	2020	11.8	neg
Masasi	10.3	M	1	2020	11	neg
Masasi	10.3	F	1	2020	10.6	neg
Masasi	9	M	1	2020	10.2	neg
Masasi	25.1	M	1	2020	10.9	neg
Masasi	57.4	M	1	2020	9.2	pos
Masasi	39.2	M	1	2020	9.6	pos
Masasi	8.9	F	1	2020	9.6	neg
Masasi	24.4	F	1	2020	12.9	neg
Masasi	58.2	F	1	2020	11.5	pos
Masasi	23.4	F	1	2020	11.3	neg
Masasi	39.9	F	1	2020	9.1	neg
Masasi	53.9	F	1	2020	12.7	neg
Masasi	19.2	F	1	2020	11.5	neg
Masasi	49	F	1	2020	12.5	neg
Masasi	9.4	F	1	2020	12.4	neg
Masasi	24.8	M	1	2020	10.2	neg
Masasi	35.6	F	1	2020	11.2	neg
Masasi	56.1	M	1	2020	10.3	neg
Masasi	47.1	F	1	2020	9.5	neg
Masasi	41	M	2	2021	11.2	neg
Masasi	27	M	2	2021	11	neg
Masasi	16	F	2	2021	10.7	neg
Masasi	21	M	2	2021	10.9	neg
Masasi	27	M	2	2021	9.7	neg
Masasi	36	F	2	2021	10.7	neg
Masasi	9	M	2	2021	9.1	neg
Masasi	9	M	2	2021	10.1	pos
Masasi	8	M	2	2021	10.9	neg
Masasi	6	F	2	2021	10.2	neg
Masasi	4	M	2	2021	10.1	neg
Masasi	4	M	2	2021	8	neg
Masasi	37	M	2	2021	12.3	pos
Masasi	37	F	2	2021	10.2	pos
Masasi	33	M	2	2021	10.4	neg
Masasi	20	M	2	2021	11.2	neg
Masasi	18	F	2	2021	11.5	neg
Masasi	51	F	2	2021	12	neg
Masasi	17	M	2	2021	9.55	neg
Masasi	27	F	2	2021	11.5	neg
Masasi	6	F	2	2021	11.6	neg
Masasi	6	M	2	2021	11.5	neg
Masasi	27	M	2	2021	11.8	neg
Masasi	7	M	2	2021	8.6	neg
Masasi	12	M	2	2021	9.8	neg
Masasi	6	M	2	2021	10.1	neg
Masasi	48	F	2	2021	10.6	neg
Masasi	58	F	2	2021	12	neg
Masasi	45	F	2	2021	12.1	neg
Masasi	56	M	2	2021	12.1	neg
Masasi	16	F	2	2021	11.2	neg
Masasi	12	M	2	2021	10.2	pos
Masasi	49	F	2	2021	10.4	pos
Masasi	30	F	2	2021	10.5	neg
Masasi	43	F	2	2021	12.6	neg
Masasi	31	F	2	2021	11.7	neg
Masasi	31	M	2	2021	11.6	neg
Masasi	38	F	2	2021	10.7	neg
Masasi	54	F	2	2021	12.4	neg
Masasi	38	F	2	2021	10.5	neg
Masasi	3	F	2	2021	11.4	neg
Masasi	39	M	2	2021	13.1	neg
Masasi	53	F	2	2021	12.2	neg
Masasi	23	M	2	2021	12.2	neg
Masasi	44	M	2	2021	12.5	neg
Masasi	21	F	2	2021	11.3	neg
Masasi	18	M	2	2021	10.6	neg
Masasi	36	M	2	2021	10.2	pos
Masasi	46	F	2	2021	11.2	neg
Masasi	52	M	2	2021	12.6	neg
Masasi	20	F	2	2021	10.9	neg
Masasi	45	M	2	2021	11.2	neg
Masasi	54	M	2	2021	10.6	neg
Masasi	11	F	2	2021	10.1	neg
Masasi	25	F	2	2021	12.9	neg
Masasi	13	F	2	2021	9.4	neg
Masasi	58	F	2	2021	12.1	neg
Masasi	48	M	2	2021	12.1	neg
Masasi	11	F	2	2021	8.1	neg
Masasi	23	M	2	2021	11.8	neg
Masasi	6	M	2	2021	9.3	neg
Masasi	9	M	2	2021	10.8	neg
Masasi	45	M	2	2021	11.3	neg
Masasi	58	M	2	2021	11.2	neg
Masasi	40	F	2	2021	10.5	neg
Masasi	16	M	2	2021	11.9	neg
Masasi	51	M	2	2021	11.2	neg
Masasi	48	M	2	2021	9.9	neg
Masasi	26	M	2	2021	9.1	neg
Masasi	8	F	2	2021	8.4	neg
Masasi	47	F	2	2021	11.9	neg
Masasi	48	M	2	2021	10.7	neg
Masasi	18	F	2	2021	10.4	neg
Masasi	28	F	2	2021	11.1	neg
Masasi	26	M	2	2021	11.6	neg
Masasi	41	F	2	2021	13.3	neg
Masasi	36	F	2	2021	10.4	neg
Masasi	6	F	2	2021	11.5	neg
Masasi	25	M	2	2021	11.7	neg
Masasi	32	F	2	2021	9.9	neg
Masasi	50	F	2	2021	11.7	neg
Masasi	52	F	2	2021	12.3	neg
Masasi	20	F	2	2021	12	neg
Masasi	18	M	2	2021	10.8	neg
Masasi	10	M	2	2021	10.4	neg
Masasi	59	F	2	2021	12.4	neg
Masasi	35	F	2	2021	11.8	neg
Masasi	54	F	2	2021	11.3	neg
Masasi	48	M	2	2021	11.2	neg
Masasi	36	F	2	2021	11.8	neg
Masasi	38	M	2	2021	12.8	neg
Masasi	3	M	2	2021	9.7	neg
Masasi	50	F	2	2021	10.1	neg
Masasi	47	F	2	2021	10.7	neg
Masasi	7	F	2	2021	11.3	neg
Masasi	39	F	2	2021	11.9	neg
Masasi	19	M	2	2021	10.2	neg
Masasi	38	F	2	2021	12.3	neg
Masasi	7	M	2	2021	8.8	neg
Masasi	12	M	2	2021	10.6	neg
Masasi	27	F	2	2021	10.9	neg
Masasi	41	M	2	2021	13.5	neg
Masasi	24	M	2	2021	11.3	neg
Masasi	24	F	2	2021	13	neg
Masasi	12	M	2	2021	10	neg
Masasi	12	M	2	2021	9.9	neg
Masasi	27	F	2	2021	11	neg
Masasi	31	M	2	2021	11.3	neg
Masasi	17	F	2	2021	10.5	neg
Masasi	19	F	2	2021	10.4	neg
Masasi	36	M	2	2021	10.6	neg
Masasi	30	M	2	2021	11.6	neg
Masasi	37	M	2	2021	10.6	neg
Masasi	53	M	2	2021	12.4	pos
Masasi	8	F	2	2021	10.4	neg
Masasi	16	M	2	2021	9.8	neg
Nanyumbu	38.1	M	1	2020	10.4	neg
Nanyumbu	23	M	1	2020	9.7	neg
Nanyumbu	44	F	1	2020	12.1	neg
Nanyumbu	8.4	M	1	2020	10.8	neg
Nanyumbu	23.4	M	1	2020	10.1	pos
Nanyumbu	6.3	F	1	2020	9.7	neg
Nanyumbu	23.7	F	1	2020	10.9	neg
Nanyumbu	37.8	M	1	2020	10.5	pos
Nanyumbu	13	F	1	2020	11.9	neg
Nanyumbu	32.1	F	1	2020	10.1	neg
Nanyumbu	47.5	M	1	2020	12.3	neg
Nanyumbu	53.2	M	1	2020	10.9	neg
Nanyumbu	55.5	F	1	2020	12	neg
Nanyumbu	21.8	M	1	2020	10	neg
Nanyumbu	33.6	F	1	2020	12	pos
Nanyumbu	7.9	M	1	2020	9.1	neg
Nanyumbu	14.7	F	1	2020	12	neg
Nanyumbu	9.4	M	1	2020	10.8	pos
Nanyumbu	3.2	M	1	2020	9.9	pos
Nanyumbu	6.1	M	1	2020	12.1	neg
Nanyumbu	45.9	M	1	2020	12.2	neg
Nanyumbu	42.5	M	1	2020	11.2	neg
Nanyumbu	17.5	F	1	2020	10.9	neg
Nanyumbu	3.6	M	1	2020	11.8	neg
Nanyumbu	51.8	F	1	2020	12.6	neg
Nanyumbu	14.4	F	1	2020	8.9	neg
Nanyumbu	36.1	M	1	2020	11.3	neg
Nanyumbu	29.2	F	1	2020	12.3	neg
Nanyumbu	16.7	F	1	2020	6.6	pos
Nanyumbu	55.8	F	1	2020	12.3	neg
Nanyumbu	27.6	M	1	2020	11.7	neg
Nanyumbu	25.9	M	1	2020	11.9	neg
Nanyumbu	28.9	F	1	2020	12.3	neg
Nanyumbu	9.8	F	1	2020	9.2	pos
Nanyumbu	23	F	1	2020	7.8	pos
Nanyumbu	39	M	1	2020	12.6	neg
Nanyumbu	49.8	M	1	2020	11.9	neg
Nanyumbu	17.2	M	1	2020	10.8	neg
Nanyumbu	18.1	M	1	2020	11.6	neg
Nanyumbu	34.6	F	1	2020	11.2	neg
Nanyumbu	29.1	F	1	2020	11.3	neg
Nanyumbu	41.3	F	1	2020	12.4	pos
Nanyumbu	17.8	M	1	2020	10	neg
Nanyumbu	43.8	M	1	2020	10.4	neg
Nanyumbu	48.6	M	1	2020	11.3	neg
Nanyumbu	34.7	F	1	2020	11	neg
Nanyumbu	41.4	F	1	2020	10.7	neg
Nanyumbu	39.7	F	1	2020	11.4	neg
Nanyumbu	12	F	1	2020	10.5	neg
Nanyumbu	33.7	F	1	2020	12	neg
Nanyumbu	3.7	M	1	2020	11.1	neg
Nanyumbu	28.4	F	1	2020	12.2	neg
Nanyumbu	59.2	F	1	2020	10.5	pos
Nanyumbu	24.3	M	1	2020	10.1	neg
Nanyumbu		F	1	2020	8.8	neg
Nanyumbu	22.9	F	1	2020	12	neg
Nanyumbu	22.5	M	1	2020	10.8	neg
Nanyumbu	16.9	M	1	2020	10.5	neg
Nanyumbu	6.9	M	1	2020	10.3	neg
Nanyumbu	28.9	F	1	2020	10.3	neg
Nanyumbu	10.1	F	1	2020	11.4	neg
Nanyumbu	46.8	M	1	2020	11.5	neg
Nanyumbu	47.9	M	1	2020	10.8	neg
Nanyumbu	58.8	F	1	2020	12	neg
Nanyumbu	52	F	1	2020	10.6	pos
Nanyumbu	53.8	F	1	2020	11.6	neg
Nanyumbu	5.1	F	1	2020	10.5	neg
Nanyumbu	31.6	F	1	2020	11.4	neg
Nanyumbu	27.1	M	1	2020	11.9	neg
Nanyumbu	13.9	M	1	2020	10.6	pos
Nanyumbu	47.3	F	1	2020	11	pos
Nanyumbu	3.9	F	1	2020	11.3	neg
Nanyumbu	31	F	1	2020	10.2	pos
Nanyumbu	45.7	F	1	2020	11.1	neg
Nanyumbu	14.1	F	1	2020	10.3	neg
Nanyumbu	3.6	M	1	2020	7.8	neg
Nanyumbu	19	F	1	2020	9.8	neg
Nanyumbu	40.8	F	1	2020	11.1	neg
Nanyumbu	49.6	M	1	2020	12.6	neg
Nanyumbu	11	M	1	2020	10.7	neg
Nanyumbu	31.8	F	1	2020	11.4	neg
Nanyumbu	30.5	F	1	2020	6.9	pos
Nanyumbu	26.8	M	1	2020	9.7	neg
Nanyumbu	46.2	M	1	2020	12.1	pos
Nanyumbu	13.6	M	1	2020	9.9	neg
Nanyumbu	24.8	M	1	2020	11.1	neg
Nanyumbu	19.8	F	1	2020	10.5	neg
Nanyumbu	18.6	F	1	2020	11.2	neg
Nanyumbu	22.4	M	1	2020	11.4	neg
Nanyumbu	9.2	F	1	2020	9.9	neg
Nanyumbu	30.1	F	1	2020	9.6	neg
Nanyumbu	3.9	M	1	2020	9.4	neg
Nanyumbu	7.6	F	1	2020	9.3	neg
Nanyumbu	50.5	F	1	2020	13.3	neg
Nanyumbu	33.5	F	1	2020	10.9	pos
Nanyumbu	22	M	1	2020	12	neg
Nanyumbu	10.3	M	1	2020	9.1	neg
Nanyumbu	10.2	F	1	2020	10.1	neg
Nanyumbu	52	M	1	2020	11.5	neg
Nanyumbu	24.3	F	1	2020	11.8	neg
Nanyumbu	24.6	F	1	2020	10.2	neg
Nanyumbu	28.2	M	1	2020	11.3	neg
Nanyumbu	35.9	F	1	2020	11.3	neg
Nanyumbu	36.1	M	1	2020	9.9	neg
Nanyumbu	46.7	F	1	2020	10.6	neg
Nanyumbu	17.9	F	1	2020	11.6	neg
Nanyumbu	32.5	M	1	2020	9.4	pos
Nanyumbu	19.2	M	1	2020	9.2	neg
Nanyumbu	18.2	M	1	2020	11.3	neg
Nanyumbu	6.8	F	1	2020	10.6	pos
Nanyumbu	16.8	M	1	2020	7.1	pos
Nanyumbu	6.2	F	1	2020	10.1	neg
Nanyumbu	25.2	F	1	2020	11.3	neg
Nanyumbu	16.4	M	1	2020	11	neg
Nanyumbu	49.2	F	1	2020	11.4	neg
Nanyumbu	32.3	M	1	2020	9.7	neg
Nanyumbu	12.9	M	1	2020	8.2	neg
Nanyumbu	16	M	2	2021	9.8	neg
Nanyumbu	28	M	2	2021	11.5	neg
Nanyumbu	31	F	2	2021	9.6	neg
Nanyumbu	8	M	2	2021	9.3	neg
Nanyumbu	5	M	2	2021	9.8	neg
Nanyumbu	9	M	2	2021	9.6	pos
Nanyumbu	36	M	2	2021	11.1	neg
Nanyumbu	3	F	2	2021	9.5	neg
Nanyumbu	30	F	2	2021	10.4	neg
Nanyumbu	6	F	2	2021	11.2	neg
Nanyumbu	36	M	2	2021	9.1	pos
Nanyumbu	12	F	2	2021	10.2	neg
Nanyumbu	27	M	2	2021	10.7	neg
Nanyumbu	9	M	2	2021	11.6	neg
Nanyumbu	5	M	2	2021	9.4	pos
Nanyumbu	12	F	2	2021	9.9	pos
Nanyumbu	9	M	2	2021	11.4	neg
Nanyumbu	29	M	2	2021	11	neg
Nanyumbu	12	F	2	2021	12	neg
Nanyumbu	34	M	2	2021	11.3	neg
Nanyumbu	5	M	2	2021	9.8	neg
Nanyumbu	17	M	2	2021	8.8	pos
Nanyumbu	54	M	2	2021	10.1	neg
Nanyumbu	50	M	2	2021	12.4	neg
Nanyumbu	23	M	2	2021	8.9	neg
Nanyumbu	16	F	2	2021	10.2	neg
Nanyumbu	11	F	2	2021	9.9	neg
Nanyumbu	23	M	2	2021	11.8	neg
Nanyumbu	11	M	2	2021	9.1	neg
Nanyumbu	15	F	2	2021	12.1	neg
Nanyumbu	44	F	2	2021	12.3	neg
Nanyumbu	47	F	2	2021	10.8	neg
Nanyumbu	23	F	2	2021	12	neg
Nanyumbu	26	M	2	2021	11.6	neg
Nanyumbu	18	M	2	2021	9.3	neg
Nanyumbu	38	F	2	2021	10.7	neg
Nanyumbu	25	F	2	2021	10.8	neg
Nanyumbu	24	F	2	2021	11.1	neg
Nanyumbu	11	M	2	2021	10.2	neg
Nanyumbu	34	M	2	2021	9.5	neg
Nanyumbu	18	F	2	2021	9.3	neg
Nanyumbu	10	M	2	2021	9.3	neg
Nanyumbu	19	M	2	2021	10.9	pos
Nanyumbu	36	M	2	2021	10.8	neg
Nanyumbu	19	F	2	2021	9.9	pos
Nanyumbu	22	M	2	2021	10.9	neg
Nanyumbu	13	M	2	2021	11	neg
Nanyumbu	58	F	2	2021	11.4	neg
Nanyumbu	42	M	2	2021	11.6	neg
Nanyumbu	30	F	2	2021	11.4	neg
Nanyumbu	13	F	2	2021	10.4	neg
Nanyumbu	44	M	2	2021	11	neg
Nanyumbu	20	M	2	2021	11.5	neg
Nanyumbu	3	M	2	2021	8.9	neg
Nanyumbu	34	M	2	2021	8.6	neg
Nanyumbu	38	M	2	2021	11.3	neg
Nanyumbu	42	M	2	2021	10.2	neg
Nanyumbu	16	F	2	2021	9.7	neg
Nanyumbu	18	M	2	2021	10.9	neg
Nanyumbu	43	F	2	2021	10.8	pos
Nanyumbu	32	F	2	2021	12.3	neg
Nanyumbu	6	F	2	2021	9.1	neg
Nanyumbu	6	M	2	2021	10.8	neg
Nanyumbu	54	F	2	2021	10.1	neg
Nanyumbu	34	M	2	2021	9.9	neg
Nanyumbu	8	M	2	2021	11.4	neg
Nanyumbu	11	M	2	2021	10.2	neg
Nanyumbu	42	F	2	2021	10.1	neg
Nanyumbu	24	F	2	2021	10.1	neg
Nanyumbu	48	M	2	2021	12	neg
Nanyumbu	48	F	2	2021	11.5	neg
Nanyumbu	32	M	2	2021	11.8	neg
Nanyumbu	56	F	2	2021	11.3	neg
Nanyumbu	24	F	2	2021	8.9	pos
Nanyumbu	36	M	2	2021	11.4	neg
Nanyumbu	36	F	2	2021	10.9	neg
Nanyumbu	23	F	2	2021	11	neg
Nanyumbu	26	F	2	2021	9	neg
Nanyumbu	20	F	2	2021	8.8	pos
Nanyumbu	3	F	2	2021	10.2	neg
Nanyumbu	24	M	2	2021	10.4	neg
Nanyumbu	56	M	2	2021	11.2	neg
Nanyumbu	56	F	2	2021	11.3	neg
Nanyumbu	17	M	2	2021	10.3	neg
Nanyumbu	4	F	2	2021	10.8	neg
Nanyumbu	36	M	2	2021	10.7	neg
Nanyumbu	14	M	2	2021	9.4	neg
Nanyumbu	14	M	2	2021	10.8	neg
Nanyumbu	30	M	2	2021	8.7	pos
Nanyumbu	42	M	2	2021	10.8	neg
Nanyumbu	10	F	2	2021	10.6	neg
Nanyumbu	46	M	2	2021	11.9	neg
Nanyumbu	30	F	2	2021	10.2	neg
Nanyumbu	7	F	2	2021	9.1	neg
Nanyumbu	12	M	2	2021	10.3	neg
Nanyumbu	14	M	2	2021	10.4	neg
Nanyumbu	37	M	2	2021	11.3	neg
Nanyumbu	20	F	2	2021	10	neg
Nanyumbu	6	M	2	2021	10.3	neg
Nanyumbu	32	M	2	2021	11.3	neg
Nanyumbu	5	F	2	2021	9.4	neg
Nanyumbu	13	M	2	2021	9.6	pos
Nanyumbu	6	M	2	2021	10.2	neg
Nanyumbu	34	F	2	2021	8.2	pos
Nanyumbu	5	F	2	2021	9.7	neg
Nanyumbu	33	F	2	2021	10.4	neg
Nanyumbu	39	F	2	2021	11.7	neg
Nanyumbu	29	F	2	2021	11.9	neg
Nanyumbu	34	M	2	2021	9.8	neg
Nanyumbu	27	M	2	2021	10.8	pos
Nanyumbu	48	M	2	2021	11.2	neg
Nanyumbu	36	M	2	2021	11.4	neg
Nanyumbu	17	F	2	2021	8.9	neg
Nanyumbu	31	M	2	2021	11.1	neg
Nanyumbu	4	F	2	2021	9	neg
Nanyumbu	36	F	2	2021	11.3	neg
Nanyumbu	58	F	2	2021	10.6	neg
Nanyumbu	58	F	2	2021	11.4	neg
Nanyumbu	51	F	2	2021	11.9	neg
Nanyumbu	40.7	F	1	2020	8.7	neg
Nanyumbu	58.4	F	1	2020	10.8	neg
Nanyumbu	39.2	F	1	2020	11.7	neg
Nanyumbu	16.3	M	1	2020	9.8	neg
Nanyumbu	49.3	F	1	2020	8.9	pos
Nanyumbu	16.9	M	1	2020	8.2	pos
Nanyumbu	36.3	M	1	2020	9.2	pos
Nanyumbu	44.9	M	1	2020	10.8	neg
Nanyumbu	54.7	F	1	2020	8	neg
Nanyumbu	54.8	F	1	2020	9.3	neg
Nanyumbu	28.1	F	1	2020	14	neg
Nanyumbu	19.9	F	1	2020	11	neg
Nanyumbu	37.9	F	1	2020	10.2	neg
Nanyumbu	57.6	M	1	2020	11.5	neg
Nanyumbu	50.5	M	1	2020	11.8	neg
Nanyumbu	10.9	F	1	2020	8.4	pos
Nanyumbu	40.6	M	1	2020	11.2	neg
Nanyumbu	57.8	F	1	2020	10.9	neg
Nanyumbu	58.6	F	1	2020	11.9	pos
Nanyumbu	34.2	F	1	2020	11.3	pos
Nanyumbu	39.9	M	1	2020	9.3	pos
Nanyumbu	43.5	M	1	2020	10.5	pos
Nanyumbu	41.3	F	1	2020	9.8	neg
Nanyumbu	52.7	F	1	2020	10	neg
Nanyumbu	24.4	F	1	2020	9.3	pos
Nanyumbu	27.5	M	1	2020	11.2	neg
Nanyumbu	57.9	M	1	2020	11.2	neg
Nanyumbu	35.2	M	1	2020	10.6	pos
Nanyumbu	43.2	M	1	2020	9	neg
Nanyumbu	8.8	M	1	2020	9	neg
Nanyumbu	42.9	F	1	2020	11.1	neg
Nanyumbu	5.2	M	1	2020	9	neg
Nanyumbu	29.8	M	1	2020	9.2	neg
Nanyumbu	57.9	M	1	2020	9.8	neg
Nanyumbu	33.8	F	1	2020	9.3	pos
Nanyumbu	37	M	1	2020	11.1	neg
Nanyumbu	21.9	F	1	2020	10.1	neg
Nanyumbu	38.3	F	1	2020	9.9	neg
Nanyumbu	27.9	F	1	2020	9.4	neg
Nanyumbu	7.7	M	1	2020	9.9	pos
Nanyumbu	49.2	F	1	2020	10.1	neg
Nanyumbu	39.2	F	1	2020	9.4	neg
Nanyumbu	29.7	M	1	2020	10.9	neg
Nanyumbu	38	M	1	2020	10.8	neg
Nanyumbu	38	F	1	2020	11.1	neg
Nanyumbu	38.9	M	1	2020	11.8	neg
Nanyumbu	52.2	M	1	2020	10.1	neg
Nanyumbu	49.7	M	1	2020	10.3	neg
Nanyumbu	52.8	F	1	2020	11.5	pos
Nanyumbu	29	M	1	2020	9.8	neg
Nanyumbu	43.7	M	1	2020	10.2	neg
Nanyumbu	55.9	F	1	2020	11.7	neg
Nanyumbu	39.2	F	1	2020	10.4	neg
Nanyumbu	49.1	F	1	2020	10	pos
Nanyumbu	38.4	M	1	2020	11.4	neg
Nanyumbu	49.2	F	1	2020	12.3	neg
Nanyumbu	28.3	F	1	2020	13.1	neg
Nanyumbu	41	M	1	2020	12.3	pos
Nanyumbu	38.2	F	1	2020	11.5	neg
Nanyumbu	55.4	M	1	2020	11.2	neg
Nanyumbu	15.9	F	1	2020	10.8	neg
Nanyumbu	20.6	F	1	2020	11	neg
Nanyumbu	35.2	F	1	2020	11.6	neg
Nanyumbu	58.1	F	1	2020	10.5	neg
Nanyumbu	19.9	M	1	2020	8.9	neg
Nanyumbu	48.9	M	1	2020	9.5	neg
Nanyumbu	28.7	M	1	2020	9.6	neg
Nanyumbu	17.2	F	1	2020	9.4	neg
Nanyumbu	29	M	1	2020	10.9	neg
Nanyumbu	22.5	M	1	2020	14.7	neg
Nanyumbu	53.2	M	1	2020	9.1	pos
Nanyumbu	52.7	F	1	2020	11.8	neg
Nanyumbu	38.3	M	1	2020	13.1	neg
Nanyumbu	53.4	M	1	2020	9.9	neg
Nanyumbu	19.7	F	1	2020	9.6	neg
Nanyumbu	45.4	M	1	2020	10.7	neg
Nanyumbu	23.2	F	1	2020	9.1	neg
Nanyumbu	26.1	F	1	2020	11.9	neg
Nanyumbu	25.3	M	1	2020	10.6	neg
Nanyumbu	34.8	M	1	2020	11.1	neg
Nanyumbu	16.9	F	1	2020	11.2	neg
Nanyumbu	19.1	F	1	2020	9.5	neg
Nanyumbu	12.7	F	1	2020	10.1	neg
Nanyumbu	5.7	M	1	2020	9.1	neg
Nanyumbu	20.1	F	1	2020	11.2	neg
Nanyumbu	56.6	F	1	2020	10.6	neg
Nanyumbu	30.4	F	1	2020	10	neg
Nanyumbu	28.2	M	1	2020	10.7	neg
Nanyumbu	53.3	M	1	2020	10.7	neg
Nanyumbu	34.9	M	1	2020	10.7	neg
Nanyumbu	46.1	M	1	2020	12.4	neg
Nanyumbu	54.4	M	1	2020	11.6	neg
Nanyumbu	21.5	F	1	2020	10.1	neg
Nanyumbu	27.3	M	1	2020	9.8	neg
Nanyumbu	12.8	M	1	2020	8.9	pos
Nanyumbu	19.3	F	1	2020	10	neg
Nanyumbu	22.4	F	1	2020	11.6	neg
Nanyumbu	16.1	F	1	2020	9.2	neg
Nanyumbu	32.2	M	1	2020	10.6	neg
Nanyumbu	21.2	F	1	2020	9	pos
Nanyumbu	48.7	F	1	2020	9.2	neg
Nanyumbu	27.3	M	1	2020	11.4	neg
Nanyumbu	50.5	M	1	2020	10	neg
Nanyumbu	18.8	M	1	2020	10.3	neg
Nanyumbu	48.7	F	1	2020	10.1	neg
Nanyumbu	19.8	F	1	2020	9.6	neg
Nanyumbu	19.2	M	1	2020	9.2	pos
Nanyumbu	9.4	F	1	2020	8.7	neg
Nanyumbu	36.4	M	1	2020	9.7	neg
Nanyumbu	27.7	M	1	2020	10.7	neg
Nanyumbu	38.4	F	1	2020	9.7	neg
Nanyumbu	20.2	M	1	2020	9.8	neg
Nanyumbu	51	F	1	2020	12.6	neg
Nanyumbu	16.6	F	1	2020	9.7	neg
Nanyumbu	5.9	F	1	2020	9.6	neg
Nanyumbu	30.4	F	1	2020	10.2	neg
Nanyumbu	16	M	2	2021	12	neg
Nanyumbu	20	F	2	2021	10.1	pos
Nanyumbu	57	F	2	2021	13.1	neg
Nanyumbu	18	M	2	2021	11	neg
Nanyumbu	24	F	2	2021	12.4	neg
Nanyumbu	11	M	2	2021	12.4	neg
Nanyumbu	5	M	2	2021	12.4	neg
Nanyumbu	8	F	2	2021	9.4	neg
Nanyumbu	20	M	2	2021	11.7	neg
Nanyumbu	20	M	2	2021	10.4	neg
Nanyumbu	45	F	2	2021	9.4	neg
Nanyumbu	23	F	2	2021	8.7	neg
Nanyumbu	23	F	2	2021	9.6	neg
Nanyumbu	55	M	2	2021	9.7	neg
Nanyumbu	6	M	2	2021	11.1	neg
Nanyumbu	40	M	2	2021	13.4	neg
Nanyumbu	39	F	2	2021	13.1	neg
Nanyumbu	15	M	2	2021	9.6	neg
Nanyumbu	22	M	2	2021	10.1	neg
Nanyumbu	52	F	2	2021	11.3	neg
Nanyumbu	16	F	2	2021	8.4	neg
Nanyumbu	19	M	2	2021	9.4	neg
Nanyumbu	29	M	2	2021	9.5	pos
Nanyumbu	11	M	2	2021	9.7	neg
Nanyumbu	51	F	2	2021	11	neg
Nanyumbu	51	M	2	2021	12.5	neg
Nanyumbu	45	F	2	2021	10	neg
Nanyumbu	44	M	2	2021	10.3	neg
Nanyumbu	54	F	2	2021	11.4	neg
Nanyumbu	9	M	2	2021	8.3	neg
Nanyumbu	38	M	2	2021	12	neg
Nanyumbu	3	F	2	2021	10.4
Nanyumbu	33	M	2	2021	9.7	neg
Nanyumbu	12	F	2	2021	10.4	neg
Nanyumbu	8	M	2	2021	8.9	neg
Nanyumbu	8	M	2	2021	8.3	neg
Nanyumbu	48	M	2	2021	9	neg
Nanyumbu	12	M	2	2021	10.3	neg
Nanyumbu	12	M	2	2021	10.8	neg
Nanyumbu	13	M	2	2021	9.4	neg
Nanyumbu	8	M	2	2021	7.2	neg
Nanyumbu	40	M	2	2021	13.1	neg
Nanyumbu	21	F	2	2021	10.8	neg
Nanyumbu	11	F	2	2021	9.5	neg
Nanyumbu	11	F	2	2021	9.5	neg
Nanyumbu	26	M	2	2021	10.5	neg
Nanyumbu	24	M	2	2021	9.7	neg
Nanyumbu	18	M	2	2021	9.7	neg
Nanyumbu	50	F	2	2021	11.3	neg
Nanyumbu	20	M	2	2021	8.5	neg
Nanyumbu	59	M	2	2021	12	neg
Nanyumbu	25	M	2	2021	11.8	neg
Nanyumbu	47	M	2	2021	11.4	neg
Nanyumbu	47	F	2	2021	10.7	neg
Nanyumbu	31	M	2	2021	10.8	neg
Nanyumbu	7	M	2	2021	8.3	neg
Nanyumbu	29	F	2	2021	10.1	neg
Nanyumbu	40	F	2	2021	9.9	neg
Nanyumbu	40	M	2	2021	9.7	neg
Nanyumbu	36	M	2	2021	10.9	neg
Nanyumbu	27	M	2	2021	9.8	neg
Nanyumbu	26	F	2	2021	10.8	neg
Nanyumbu	26	M	2	2021	8.7	neg
Nanyumbu	56	F	2	2021	7.9	neg
Nanyumbu	58	F	2	2021	10.6	neg
Nanyumbu	55	F	2	2021	8.5	neg
Nanyumbu	21	M	2	2021	9.4	neg
Nanyumbu	37	F	2	2021	9.2	neg
Nanyumbu	4	M	2	2021	8.8	neg
Nanyumbu	48	M	2	2021	9.1	neg
Nanyumbu	11	M	2	2021	7.9	neg
Nanyumbu	6	F	2	2021	9.1	neg
Nanyumbu	36	F	2	2021	11.5	neg
Nanyumbu	12	F	2	2021	10.6	neg
Nanyumbu	15	F	2	2021	8.7	neg
Nanyumbu	30	M	2	2021	9.7	pos
Nanyumbu	44	M	2	2021	10.7	neg
Nanyumbu	22	F	2	2021	8.9	neg
Nanyumbu	30	F	2	2021	8.2	neg
Nanyumbu	32	M	2	2021	8.3	neg
Nanyumbu	33	M	2	2021	7.9	neg
Nanyumbu	33	F	2	2021	10	neg
Nanyumbu	42	M	2	2021	10.2	neg
Nanyumbu	42	M	2	2021	11	neg
Nanyumbu	15	M	2	2021	9.8	neg
Nanyumbu	53	M	2	2021	10.2	neg
Nanyumbu	24	F	2	2021	9.8	neg
Nanyumbu	50	F	2	2021	11	neg
Nanyumbu	25	M	2	2021	10.4	neg
Nanyumbu	20	M	2	2021	12.7	neg
Nanyumbu	49	F	2	2021	10.2	neg
Nanyumbu	13	F	2	2021	9.8	neg
Nanyumbu	31	M	2	2021	11.6	neg
Nanyumbu	31	M	2	2021	10.3	neg
Nanyumbu	15	M	2	2021	10.8	pos
Nanyumbu	18	F	2	2021	9.7	neg
Nanyumbu	44	F	2	2021	11.4	neg
Nanyumbu	36	F	2	2021	9.6	neg
Nanyumbu	39	F	2	2021	10.3	neg
Nanyumbu	41	M	2	2021	10.4	neg
Nanyumbu	28	F	2	2021	10.2	neg
Nanyumbu	17	M	2	2021	8.7	neg
Nanyumbu	36	F	2	2021	10.4	neg
Nanyumbu	56	M	2	2021	11.3	neg
Nanyumbu	19	F	2	2021	9.7	neg
Nanyumbu	41	M	2	2021	10.9	neg
Nanyumbu	7	M	2	2021	10.5	neg
[truncated: 2,426 more rows]
